# Supplementary material for: 3,3′-Dibenzoyl-1,1′-dibenzyl-1,1′-(ethane-1,2-di­yl)­dithio­urea
Source: Acta Crystallogr Sect E Struct Rep Online. 2012 Feb 4;68(Pt 3):o619–20. doi: 10.1107/S1600536812002954 (PMC3295418; doi:10.1107/S1600536812002954)
Supplement: Supplementary file 1 [file e-68-0o619-sup1.cif]

##############################################################################
#                                                                            #
# This CIF contains the data in a paper accepted for publication in          #
# Acta Crystallographica Section E. It conforms to the requirements of       #
# Notes for Authors for Acta Crystallographica Section E, and has been       #
# peer reviewed under the auspices of the IUCr Commission on Journals.       #
#                                                                            #
# Full details of the Crystallographic Information File format               #
# are given in the paper "The Crystallographic Information File (CIF):       #
# a New Standard Archive File for Crystallography" by S. R. Hall, F. H.      #
# Allen and I. D. Brown [Acta Cryst. (1991), A47, 655-685].                  #
#                                                                            #
# The current version of the core CIF dictionary is obtainable from          #
# ftp://ftp.iucr.org/pub/cif_core.dic.                                       #
#                                                                            #
# Software is freely available for graphical display of the structure(s)     #
# in this CIF. For information consult the CIF software page                 #
# http://www.iucr.org/resources/cif/software.                                #
#                                                                            #
# This file may be used for bona fide research purposes within the           #
# scientific community so long as proper attribution is given to the journal # 
# article from which it was obtained.                                        #
#                                                                            #
##############################################################################
data_global
_journal_date_recd_electronic     2012-01-05
_journal_date_accepted     2012-01-23
_journal_name_full     'Acta Crystallographica, Section E'
_journal_year     2012
_journal_volume     68
_journal_issue      3
_journal_page_first     o619
_journal_page_last     o620
_journal_paper_category     QO
_journal_paper_doi     10.1107/S1600536812002954
_journal_coeditor_code     IM2351
_publ_contact_author_name     'Barbara Becker'
_publ_contact_author_address
;
Department of Inorganic Chemistry
Gdansk University of Technology
11/12 Narutowicza Street
80-233 Gda\'nsk
Poland
;
_publ_contact_author_email     'barbara.becker@pg.gda.pl'
_publ_contact_author_fax     '48(58)3472694'
_publ_contact_author_phone     '48(58)3472622'
_publ_section_title
;
3,3'-Dibenzoyl-1,1'-dibenzyl-1,1'-(ethane-1,2-diyl)dithiourea
;
loop_
    _publ_author_name
    _publ_author_footnote
    _publ_author_address
    'Okuniewski, Andrzej' .
;
Department of Inorganic Chemistry
Gdansk University of Technology
11/12 Narutowicza Street
80-233 Gda\'nsk
Poland
;
    'Chojnacki, Jaroslaw' .
;
Department of Inorganic Chemistry
Gdansk University of Technology
11/12 Narutowicza Street
80-233 Gda\'nsk
Poland
;
    'Becker, Barbara' .
;
Department of Inorganic Chemistry
Gdansk University of Technology
11/12 Narutowicza Street
80-233 Gda\'nsk
Poland
;
data_I
_chemical_name_systematic
;
3-benzoyl-1-benzyl-1-(2-
{benzyl[(phenylformamido)methanethioyl]amino}ethyl)thiourea
;
_chemical_name_common
;
3,3'-Dibenzoyl-1,1'-dibenzyl-1,1'-(ethane-1,2-diyl)dithiourea
;
_chemical_formula_moiety     'C32 H30 N4 O2 S2'
_chemical_formula_sum     'C32 H30 N4 O2 S2'
_chemical_formula_iupac     'C32 H30 N4 O2 S2'
_chemical_formula_weight     566.72
_chemical_melting_point     438.0(10)
_symmetry_cell_setting     monoclinic
_symmetry_space_group_name_H-M     'P 21/c'
_symmetry_space_group_name_Hall     '-P 2ybc'
loop_
    _symmetry_equiv_pos_as_xyz
    'x, y, z'
    '-x, y+1/2, -z+1/2'
    '-x, -y, -z'
    'x, -y-1/2, z-1/2'
_cell_length_a     4.7767(2)
_cell_length_b     25.1653(16)
_cell_length_c     11.9998(8)
_cell_angle_alpha     90
_cell_angle_beta     91.585(5)
_cell_angle_gamma     90
_cell_volume     1441.91(15)
_cell_formula_units_Z     2
_cell_measurement_reflns_used     2955
_cell_measurement_theta_min     2.3411
_cell_measurement_theta_max     28.7222
_cell_measurement_temperature     298(2)
_exptl_crystal_description     needle
_exptl_crystal_colour     colourless
_exptl_crystal_size_max     0.6075
_exptl_crystal_size_mid     0.1834
_exptl_crystal_size_min     0.0784
_exptl_crystal_density_diffrn     1.305
_exptl_crystal_density_method     'not measured'
_exptl_crystal_F_000     596
loop_
    _exptl_crystal_face_index_h
    _exptl_crystal_face_index_k
    _exptl_crystal_face_index_l
    _exptl_crystal_face_perp_dist
    7 3 -4 0.3218
    0 34 5 0.0392
    0 -34 -5 0.0392
    0 -4 17 0.0828
    0 4 -17 0.0828
    -7 -3 0 0.2531
    1 32 -7 0.092
    1 1 -17 0.1004
_exptl_absorpt_coefficient_mu     0.221
_exptl_absorpt_correction_type     multi-scan
_exptl_absorpt_process_details
;
(<i>CrysAlis PRO</i>; Oxford Diffraction, 2010)
;
_exptl_absorpt_correction_T_min     0.7797
_exptl_absorpt_correction_T_max     1
_exptl_special_details
;
CrysAlisPro, Oxford Diffraction Ltd.,
Version 1.171.33.66 (Oxford Diffraction, 2010)
Empirical absorption correction using spherical harmonics,
implemented in SCALE3 ABSPACK scaling algorithm.
;
_diffrn_ambient_temperature     298(2)
_diffrn_radiation_type     MoK\a
_diffrn_radiation_wavelength     0.71073
_diffrn_radiation_monochromator     graphite
_diffrn_measurement_device_type
                       'Oxford Diffraction Xcalibur Sapphire2 (large Be window)'
_diffrn_measurement_method     '\w scans'
_diffrn_detector_area_resol_mean     8.1883
_diffrn_reflns_number     7277
_diffrn_reflns_av_R_equivalents     0.031
_diffrn_reflns_theta_min     2.35
_diffrn_reflns_theta_max     25.49
_diffrn_reflns_theta_full     25.49
_diffrn_measured_fraction_theta_max     0.999
_diffrn_measured_fraction_theta_full     0.999
_diffrn_reflns_limit_h_min     -5
_diffrn_reflns_limit_h_max     5
_diffrn_reflns_limit_k_min     -26
_diffrn_reflns_limit_k_max     30
_diffrn_reflns_limit_l_min     -14
_diffrn_reflns_limit_l_max     14
_refine_special_details
;
Refinement of <i>F</i>^2^ against ALL reflections. The weighted <i>R</i>-factor
<i>wR</i> and goodness of fit <i>S</i> are based on <i>F</i>^2^, conventional
<i>R</i>-factors <i>R</i> are based on <i>F</i>, with <i>F</i> set to zero for
negative <i>F</i>^2^. The threshold expression of <i>F</i>^2^ >
\s(<i>F</i>^2^) is used only for calculating <i>R</i>-factors(gt) <i>etc</i>.
and is not relevant to the choice of reflections for refinement.
<i>R</i>-factors based on <i>F</i>^2^ are statistically about twice as large
as those based on <i>F</i>, and <i>R</i>- factors based on ALL data will be
even larger.
;
_reflns_number_total     2685
_reflns_number_gt     2021
_reflns_threshold_expression     I>2sigma(I)
_refine_ls_structure_factor_coef     Fsqd
_refine_ls_matrix_type     full
_refine_ls_R_factor_all     0.07
_refine_ls_R_factor_gt     0.05
_refine_ls_wR_factor_gt     0.1117
_refine_ls_wR_factor_ref     0.1231
_refine_ls_goodness_of_fit_ref     1.043
_refine_ls_restrained_S_all     1.019
_refine_ls_number_reflns     2685
_refine_ls_number_parameters     231
_refine_ls_number_restraints     163
_refine_ls_hydrogen_treatment     mixed
_refine_ls_weighting_scheme     calc
_refine_ls_weighting_details
         'calc w=1/[\s^2^(Fo^2^)+(0.0551P)^2^+0.2801P] where P=(Fo^2^+2Fc^2^)/3'
_atom_sites_solution_hydrogens     geom
_atom_sites_solution_primary     direct
_atom_sites_solution_secondary     difmap
_refine_ls_shift/su_max     0.016
_refine_ls_shift/su_mean     0.001
_refine_diff_density_max     0.301
_refine_diff_density_min     -0.154
_refine_ls_extinction_method     none
loop_
    _atom_type_symbol
    _atom_type_description
    _atom_type_scat_dispersion_real
    _atom_type_scat_dispersion_imag
    _atom_type_scat_source
    C C 0.0033 0.0016 'International Tables Vol C Tables 4.2.6.8 and 6.1.1.4'
    H H 0 0 'International Tables Vol C Tables 4.2.6.8 and 6.1.1.4'
    N N 0.0061 0.0033 'International Tables Vol C Tables 4.2.6.8 and 6.1.1.4'
    O O 0.0106 0.006 'International Tables Vol C Tables 4.2.6.8 and 6.1.1.4'
    S S 0.1246 0.1234 'International Tables Vol C Tables 4.2.6.8 and 6.1.1.4'
_computing_data_collection
;
<i>CrysAlis PRO</i> (Oxford Diffraction, 2010)
;
_computing_cell_refinement
;
<i>CrysAlis PRO</i> (Oxford Diffraction, 2010)
;
_computing_data_reduction
;
<i>CrysAlis PRO</i> (Oxford Diffraction, 2010)
;
_computing_structure_solution
;
<i>SHELXS97</i> (Sheldrick, 2008)
;
_computing_structure_refinement
;
<i>SHELXL97</i> (Sheldrick, 2008)
;
_computing_molecular_graphics
;
<i>OLEX2</i> (Dolomanov <i>et al.</i>, 2009)
;
_computing_publication_material
;
<i>WinGX</i> (Farrugia, 1999) and <i>PLATON</i> (Spek, 2009)
;
loop_
    _atom_site_type_symbol
    _atom_site_label
    _atom_site_fract_x
    _atom_site_fract_y
    _atom_site_fract_z
    _atom_site_U_iso_or_equiv
    _atom_site_adp_type
    _atom_site_calc_flag
    _atom_site_refinement_flags
    _atom_site_occupancy
    _atom_site_symmetry_multiplicity
    _atom_site_disorder_assembly
    _atom_site_disorder_group
    C C1 1.1371(4) 0.58001(8) 0.64272(17) 0.0356(5) Uani d . 1 1 A .
    C C3 1.0855(4) 0.49446(8) 0.55324(16) 0.0377(5) Uani d . 1 1 . .
    H H3A 1.0468 0.4587 0.5788 0.045 Uiso calc R 1 1 . .
    H H3B 1.2835 0.4967 0.5379 0.045 Uiso calc R 1 1 . .
    C C10 1.2067(5) 0.64605(9) 0.7895(2) 0.0458(5) Uani d . 1 1 A .
    C C11 1.0914(5) 0.69614(9) 0.8323(2) 0.0528(6) Uani d DU 1 1 . .
    C C12A 0.882(3) 0.7252(6) 0.7782(14) 0.065(3) Uani d PDU 0.71(3) 1 A 1
    H H12A 0.7981 0.713 0.7121 0.078 Uiso calc PR 0.71(3) 1 A 1
    C C13A 0.800(2) 0.7731(4) 0.8256(11) 0.077(3) Uani d PDU 0.71(3) 1 A 1
    H H13A 0.6566 0.7927 0.7911 0.092 Uiso calc PR 0.71(3) 1 A 1
    C C14A 0.924(2) 0.7922(3) 0.9218(13) 0.078(3) Uani d PDU 0.71(3) 1 A 1
    H H14A 0.8664 0.8244 0.9513 0.093 Uiso calc PR 0.71(3) 1 A 1
    C C15A 1.138(3) 0.7634(4) 0.9756(10) 0.078(3) Uani d PDU 0.71(3) 1 A 1
    H H15A 1.2214 0.7762 1.0413 0.093 Uiso calc PR 0.71(3) 1 A 1
    C C16A 1.225(3) 0.7153(5) 0.9299(9) 0.065(2) Uani d PDU 0.71(3) 1 A 1
    H H16A 1.3702 0.6961 0.9638 0.077 Uiso calc PR 0.71(3) 1 A 1
    C C12B 0.873(7) 0.7181(15) 0.769(3) 0.075(7) Uani d PDU 0.29(3) 1 A 2
    H H12B 0.8008 0.6968 0.7118 0.091 Uiso calc PR 0.29(3) 1 A 2
    C C13B 0.747(7) 0.7674(12) 0.780(3) 0.097(6) Uani d PDU 0.29(3) 1 A 2
    H H13B 0.6192 0.7814 0.7281 0.116 Uiso calc PR 0.29(3) 1 A 2
    C C14B 0.831(7) 0.7934(10) 0.875(2) 0.083(6) Uani d PDU 0.29(3) 1 A 2
    H H14B 0.7374 0.8243 0.8941 0.099 Uiso calc PR 0.29(3) 1 A 2
    C C15B 1.048(7) 0.7760(10) 0.943(3) 0.080(7) Uani d PDU 0.29(3) 1 A 2
    H H15B 1.1111 0.7964 1.0035 0.095 Uiso calc PR 0.29(3) 1 A 2
    C C16B 1.168(7) 0.7275(11) 0.920(2) 0.075(7) Uani d PDU 0.29(3) 1 A 2
    H H16B 1.3107 0.7155 0.9683 0.09 Uiso calc PR 0.29(3) 1 A 2
    C C20 0.8164(4) 0.51283(9) 0.72178(18) 0.0410(5) Uani d . 1 1 A .
    H H20A 0.6511 0.4995 0.6822 0.049 Uiso calc R 1 1 . .
    H H20B 0.7592 0.5421 0.7687 0.049 Uiso calc R 1 1 . .
    C C21 0.9395(4) 0.46935(9) 0.79385(17) 0.0423(5) Uani d . 1 1 . .
    C C22 1.1471(6) 0.48056(12) 0.8727(2) 0.0678(8) Uani d . 1 1 . .
    H H22 1.2159 0.515 0.8798 0.081 Uiso calc R 1 1 . .
    C C23 1.2529(6) 0.44077(16) 0.9412(3) 0.0881(10) Uani d . 1 1 . .
    H H23 1.395 0.4487 0.9931 0.106 Uiso calc R 1 1 . .
    C C24 1.1543(7) 0.39089(16) 0.9341(3) 0.0861(11) Uani d . 1 1 . .
    H H24 1.2225 0.3648 0.9826 0.103 Uiso calc R 1 1 . .
    C C25 0.9545(8) 0.37876(13) 0.8557(3) 0.0920(11) Uani d . 1 1 . .
    H H25 0.8906 0.344 0.8487 0.11 Uiso calc R 1 1 . .
    C C26 0.8446(6) 0.41794(11) 0.7858(2) 0.0704(8) Uani d . 1 1 . .
    H H26 0.7056 0.4093 0.733 0.085 Uiso calc R 1 1 . .
    N N1 1.0341(4) 0.61630(7) 0.72100(16) 0.0442(5) Uani d D 1 1 . .
    N N2 1.0180(3) 0.53247(7) 0.64038(13) 0.0345(4) Uani d . 1 1 . .
    O O1 1.4457(3) 0.63131(7) 0.81329(15) 0.0619(5) Uani d . 1 1 . .
    S S1 1.38677(11) 0.59942(2) 0.55656(5) 0.0483(2) Uani d . 1 1 . .
    H H1N 0.855(2) 0.6203(9) 0.7200(19) 0.053(7) Uiso d D 1 1 . .
loop_
    _atom_site_aniso_label
    _atom_site_aniso_U_11
    _atom_site_aniso_U_22
    _atom_site_aniso_U_33
    _atom_site_aniso_U_12
    _atom_site_aniso_U_13
    _atom_site_aniso_U_23
    C1 0.0269(10) 0.0383(12) 0.0413(12) 0.0072(9) -0.0054(8) -0.0019(9)
    C3 0.0358(11) 0.0373(12) 0.0398(12) 0.0061(9) -0.0028(9) -0.0038(9)
    C10 0.0430(13) 0.0431(13) 0.0515(14) -0.0053(10) 0.0050(10) -0.0062(11)
    C11 0.0496(14) 0.0408(14) 0.0692(17) -0.0103(12) 0.0197(12) -0.0113(12)
    C12A 0.068(5) 0.037(6) 0.092(5) 0.006(4) 0.017(4) -0.010(4)
    C13A 0.081(5) 0.040(4) 0.109(9) 0.008(4) 0.015(5) -0.023(4)
    C14A 0.074(7) 0.047(4) 0.114(9) -0.003(4) 0.021(6) -0.036(5)
    C15A 0.088(5) 0.063(5) 0.083(5) -0.008(4) 0.018(4) -0.040(4)
    C16A 0.068(4) 0.055(5) 0.071(4) -0.005(3) 0.010(3) -0.029(3)
    C12B 0.086(12) 0.035(9) 0.108(14) -0.010(8) 0.051(11) -0.003(9)
    C13B 0.113(13) 0.068(9) 0.112(15) -0.028(9) 0.029(11) -0.039(11)
    C14B 0.094(13) 0.060(10) 0.095(15) -0.015(10) 0.016(11) -0.033(10)
    C15B 0.089(18) 0.060(13) 0.090(12) -0.012(11) 0.015(12) -0.014(11)
    C16B 0.071(12) 0.053(11) 0.103(11) -0.020(9) 0.024(8) -0.012(9)
    C20 0.0320(10) 0.0471(13) 0.0437(12) -0.0021(10) 0.0012(9) -0.0005(10)
    C21 0.0395(11) 0.0475(13) 0.0403(12) 0.0028(10) 0.0078(9) 0.0014(10)
    C22 0.0624(16) 0.0777(19) 0.0625(17) -0.0047(14) -0.0143(13) 0.0092(15)
    C23 0.070(2) 0.123(3) 0.071(2) 0.007(2) -0.0164(15) 0.031(2)
    C24 0.082(2) 0.102(3) 0.076(2) 0.029(2) 0.0143(18) 0.040(2)
    C25 0.122(3) 0.0551(19) 0.099(3) 0.005(2) 0.015(2) 0.0219(18)
    C26 0.083(2) 0.0545(17) 0.073(2) -0.0065(15) -0.0062(16) 0.0080(14)
    N1 0.0290(9) 0.0431(11) 0.0605(12) 0.0037(8) 0.0001(8) -0.0168(9)
    N2 0.0309(8) 0.0370(10) 0.0355(9) 0.0025(7) 0.0006(7) -0.0037(7)
    O1 0.0418(9) 0.0742(12) 0.0691(12) 0.0019(9) -0.0104(8) -0.0170(9)
    S1 0.0406(3) 0.0480(4) 0.0568(4) 0.0003(3) 0.0084(3) 0.0033(3)
_geom_special_details
;
All e.s.d.'s (except the e.s.d. in the dihedral angle between two l.s. planes)
are estimated using the full covariance matrix. The cell e.s.d.'s are taken
into account individually in the estimation of e.s.d.'s in distances, angles
and torsion angles; correlations between e.s.d.'s in cell parameters are only
used when they are defined by crystal symmetry. An approximate (isotropic)
treatment of cell e.s.d.'s is used for estimating e.s.d.'s involving l.s.
planes.
;
loop_
    _geom_bond_atom_site_label_1
    _geom_bond_atom_site_label_2
    _geom_bond_site_symmetry_2
    _geom_bond_distance
    _geom_bond_publ_flag
    C1 N2 . 1.325(3) ?
    C1 N1 . 1.408(3) ?
    C1 S1 . 1.673(2) ?
    C3 N2 . 1.460(2) ?
    C3 C3 3_766 1.523(4) ?
    C3 H3A . 0.97 ?
    C3 H3B . 0.97 ?
    C10 O1 . 1.227(3) ?
    C10 N1 . 1.370(3) ?
    C10 C11 . 1.474(3) ?
    C11 C16B . 1.362(16) ?
    C11 C12A . 1.386(7) ?
    C11 C12B . 1.387(18) ?
    C11 C16A . 1.403(8) ?
    C12A C13A . 1.395(10) ?
    C12A H12A . 0.93 ?
    C13A C14A . 1.371(9) ?
    C13A H13A . 0.93 ?
    C14A C15A . 1.394(9) ?
    C14A H14A . 0.93 ?
    C15A C16A . 1.399(9) ?
    C15A H15A . 0.93 ?
    C16A H16A . 0.93 ?
    C12B C13B . 1.388(17) ?
    C12B H12B . 0.93 ?
    C13B C14B . 1.361(15) ?
    C13B H13B . 0.93 ?
    C14B C15B . 1.374(17) ?
    C14B H14B . 0.93 ?
    C15B C16B . 1.379(16) ?
    C15B H15B . 0.93 ?
    C16B H16B . 0.93 ?
    C20 N2 . 1.476(3) ?
    C20 C21 . 1.504(3) ?
    C20 H20A . 0.97 ?
    C20 H20B . 0.97 ?
    C21 C26 . 1.373(3) ?
    C21 C22 . 1.381(3) ?
    C22 C23 . 1.382(4) ?
    C22 H22 . 0.93 ?
    C23 C24 . 1.343(5) ?
    C23 H23 . 0.93 ?
    C24 C25 . 1.356(4) ?
    C24 H24 . 0.93 ?
    C25 C26 . 1.388(4) ?
    C25 H25 . 0.93 ?
    C26 H26 . 0.93 ?
    N1 H1N . 0.861(10) ?
loop_
    _geom_angle_atom_site_label_1
    _geom_angle_atom_site_label_2
    _geom_angle_atom_site_label_3
    _geom_angle_site_symmetry_1
    _geom_angle_site_symmetry_3
    _geom_angle
    _geom_angle_publ_flag
    N2 C1 N1 . . 116.24(18) ?
    N2 C1 S1 . . 124.30(16) ?
    N1 C1 S1 . . 119.40(16) ?
    N2 C3 C3 . 3_766 110.9(2) ?
    N2 C3 H3A . . 109.5 ?
    C3 C3 H3A 3_766 . 109.5 ?
    N2 C3 H3B . . 109.5 ?
    C3 C3 H3B 3_766 . 109.5 ?
    H3A C3 H3B . . 108 ?
    O1 C10 N1 . . 121.0(2) ?
    O1 C10 C11 . . 122.1(2) ?
    N1 C10 C11 . . 116.9(2) ?
    C16B C11 C12B . . 112(2) ?
    C12A C11 C16A . . 121.1(8) ?
    C16B C11 C10 . . 132.2(14) ?
    C12A C11 C10 . . 124.0(7) ?
    C12B C11 C10 . . 115.6(18) ?
    C16A C11 C10 . . 114.7(6) ?
    C11 C12A C13A . . 118.2(10) ?
    C11 C12A H12A . . 120.9 ?
    C13A C12A H12A . . 120.9 ?
    C14A C13A C12A . . 121.7(8) ?
    C14A C13A H13A . . 119.1 ?
    C12A C13A H13A . . 119.1 ?
    C13A C14A C15A . . 120.3(7) ?
    C13A C14A H14A . . 119.9 ?
    C15A C14A H14A . . 119.9 ?
    C14A C15A C16A . . 119.3(8) ?
    C14A C15A H15A . . 120.3 ?
    C16A C15A H15A . . 120.3 ?
    C15A C16A C11 . . 119.4(8) ?
    C15A C16A H16A . . 120.3 ?
    C11 C16A H16A . . 120.3 ?
    C11 C12B C13B . . 129(4) ?
    C11 C12B H12B . . 115.6 ?
    C13B C12B H12B . . 115.6 ?
    C14B C13B C12B . . 113(3) ?
    C14B C13B H13B . . 123.5 ?
    C12B C13B H13B . . 123.5 ?
    C13B C14B C15B . . 123(2) ?
    C13B C14B H14B . . 118.5 ?
    C15B C14B H14B . . 118.5 ?
    C14B C15B C16B . . 118(2) ?
    C14B C15B H15B . . 120.9 ?
    C16B C15B H15B . . 120.9 ?
    C11 C16B C15B . . 124(2) ?
    C11 C16B H16B . . 117.9 ?
    C15B C16B H16B . . 117.9 ?
    N2 C20 C21 . . 111.86(16) ?
    N2 C20 H20A . . 109.2 ?
    C21 C20 H20A . . 109.2 ?
    N2 C20 H20B . . 109.2 ?
    C21 C20 H20B . . 109.2 ?
    H20A C20 H20B . . 107.9 ?
    C26 C21 C22 . . 118.0(2) ?
    C26 C21 C20 . . 121.4(2) ?
    C22 C21 C20 . . 120.5(2) ?
    C21 C22 C23 . . 120.2(3) ?
    C21 C22 H22 . . 119.9 ?
    C23 C22 H22 . . 119.9 ?
    C24 C23 C22 . . 121.2(3) ?
    C24 C23 H23 . . 119.4 ?
    C22 C23 H23 . . 119.4 ?
    C23 C24 C25 . . 119.5(3) ?
    C23 C24 H24 . . 120.2 ?
    C25 C24 H24 . . 120.2 ?
    C24 C25 C26 . . 120.4(3) ?
    C24 C25 H25 . . 119.8 ?
    C26 C25 H25 . . 119.8 ?
    C21 C26 C25 . . 120.5(3) ?
    C21 C26 H26 . . 119.7 ?
    C25 C26 H26 . . 119.7 ?
    C10 N1 C1 . . 122.61(17) ?
    C10 N1 H1N . . 121.7(16) ?
    C1 N1 H1N . . 115.6(16) ?
    C1 N2 C3 . . 120.25(17) ?
    C1 N2 C20 . . 125.18(17) ?
    C3 N2 C20 . . 114.56(16) ?
loop_
    _geom_torsion_atom_site_label_1
    _geom_torsion_atom_site_label_2
    _geom_torsion_atom_site_label_3
    _geom_torsion_atom_site_label_4
    _geom_torsion_site_symmetry_1
    _geom_torsion_site_symmetry_2
    _geom_torsion_site_symmetry_3
    _geom_torsion_site_symmetry_4
    _geom_torsion
    _geom_torsion_publ_flag
    O1 C10 C1 S1 . . . . -62.55(17) ?
    O1 C10 N1 C1 . . . . -24.3(3) ?
    S1 C1 N1 C10 . . . . -49.1(3) ?
loop_
    _geom_hbond_atom_site_label_D
    _geom_hbond_atom_site_label_H
    _geom_hbond_atom_site_label_A
    _geom_hbond_site_symmetry_A
    _geom_hbond_distance_DH
    _geom_hbond_distance_HA
    _geom_hbond_distance_DA
    _geom_hbond_angle_DHA
    N1 H1N O1 1_455 0.860(10)
                            2.296(14) 3.073(2) 150(2)
    N1 H1N S1 1_455 0.860(10)
                            2.98(2) 3.647(2) 136(2)
_iucr_refine_instructions_details
;
TITL G12k in P2(1)/c
CELL  0.71073   4.7767  25.1653  11.9998   90.000   91.585   90.000
ZERR     2.00   0.0002   0.0016   0.0008    0.000    0.005    0.000
LATT   1
SYMM  - X, 1/2 + Y, 1/2 - Z
SFAC  C    H    N    O    S
UNIT  64   60   8    4    4
MERG   2
OMIT    -2.00  51.00
SADI C11 C12A C12A C13A C13A C14A C14A C15A C15A C16A C16A C11
SADI C11 C12B C12B C13B C13B C14B C14B C15B C15B C16B C16B C11
SIMU C12A C13A C14A C15A C16A C12B C13B C14B C15B C16B C11
DFIX 0.88 0.01 N1 H1N
EQIV $1 x-1, y, z
HTAB  N1 O1_$1
HTAB  N1 S1_$1
CONF  O1 C10 C1 S1
CONF  O1 C10 N1 C1
CONF  S1 C1 N1 C10
FMAP   2
PLAN   2
ACTA
BOND   $H
L.S.  4
TEMP    25.00
WGHT    0.055100    0.280100
FVAR       3.17389   0.70603
MOLE    1
C1    1    1.137077    0.580013    0.642721    11.00000    0.02687    0.03826 =
         0.04130   -0.00190   -0.00543    0.00725
C3    1    1.085514    0.494457    0.553239    11.00000    0.03584    0.03733 =
         0.03980   -0.00380   -0.00275    0.00614
AFIX  23
H3A   2    1.046846    0.458709    0.578840    11.00000   -1.20000
H3B   2    1.283474    0.496724    0.537904    11.00000   -1.20000
AFIX   0
C10   1    1.206692    0.646053    0.789464    11.00000    0.04304    0.04306 =
         0.05148   -0.00621    0.00497   -0.00534
C11   1    1.091406    0.696144    0.832279    11.00000    0.04959    0.04077 =
         0.06917   -0.01130    0.01965   -0.01029
PART    1
C12A  1    0.881754    0.725188    0.778211    21.00000    0.06779    0.03651 =
         0.09247   -0.00960    0.01685    0.00624
AFIX  43
H12A  2    0.798106    0.713033    0.712107    21.00000   -1.20000
AFIX   0
C13A  1    0.799678    0.773127    0.825638    21.00000    0.08144    0.03990 =
         0.10943   -0.02267    0.01505    0.00766
AFIX  43
H13A  2    0.656609    0.792670    0.791110    21.00000   -1.20000
AFIX   0
C14A  1    0.924385    0.792182    0.921799    21.00000    0.07356    0.04676 =
         0.11383   -0.03586    0.02071   -0.00290
AFIX  43
H14A  2    0.866377    0.824409    0.951259    21.00000   -1.20000
AFIX   0
C15A  1    1.137828    0.763449    0.975620    21.00000    0.08781    0.06308 =
         0.08264   -0.03979    0.01821   -0.00789
AFIX  43
H15A  2    1.221442    0.776174    1.041250    21.00000   -1.20000
AFIX   0
C16A  1    1.224982    0.715252    0.929864    21.00000    0.06793    0.05494 =
         0.07126   -0.02853    0.00971   -0.00466
AFIX  43
H16A  2    1.370169    0.696058    0.963846    21.00000   -1.20000
AFIX   0
PART    2
C12B  1    0.872827    0.718065    0.769173   -21.00000    0.08566    0.03526 =
         0.10822   -0.00312    0.05148   -0.00988
AFIX  43
H12B  2    0.800760    0.696808    0.711839   -21.00000   -1.20000
AFIX   0
C13B  1    0.747235    0.767442    0.780082   -21.00000    0.11257    0.06799 =
         0.11204   -0.03945    0.02940   -0.02800
AFIX  43
H13B  2    0.619184    0.781370    0.728104   -21.00000   -1.20000
AFIX   0
C14B  1    0.831048    0.793363    0.874813   -21.00000    0.09445    0.06039 =
         0.09465   -0.03298    0.01610   -0.01507
AFIX  43
H14B  2    0.737425    0.824286    0.894106   -21.00000   -1.20000
AFIX   0
C15B  1    1.047534    0.775982    0.943288   -21.00000    0.08909    0.06037 =
         0.08980   -0.01447    0.01461   -0.01202
AFIX  43
H15B  2    1.111149    0.796366    1.003471   -21.00000   -1.20000
AFIX   0
C16B  1    1.167993    0.727521    0.920431   -21.00000    0.07069    0.05332 =
         0.10284   -0.01181    0.02377   -0.01972
AFIX  43
H16B  2    1.310737    0.715494    0.968306   -21.00000   -1.20000
AFIX   0
PART    0
C20   1    0.816405    0.512828    0.721778    11.00000    0.03203    0.04714 =
         0.04369   -0.00054    0.00125   -0.00214
AFIX  23
H20A  2    0.651052    0.499491    0.682238    11.00000   -1.20000
H20B  2    0.759232    0.542051    0.768697    11.00000   -1.20000
AFIX   0
C21   1    0.939488    0.469350    0.793853    11.00000    0.03951    0.04750 =
         0.04033    0.00142    0.00782    0.00281
C22   1    1.147076    0.480562    0.872737    11.00000    0.06239    0.07766 =
         0.06253    0.00916   -0.01429   -0.00469
AFIX  43
H22   2    1.215876    0.515003    0.879834    11.00000   -1.20000
AFIX   0
C23   1    1.252900    0.440769    0.941162    11.00000    0.06980    0.12269 =
         0.07085    0.03133   -0.01635    0.00690
AFIX  43
H23   2    1.395023    0.448683    0.993053    11.00000   -1.20000
AFIX   0
C24   1    1.154265    0.390887    0.934090    11.00000    0.08184    0.10152 =
         0.07570    0.03990    0.01429    0.02850
AFIX  43
H24   2    1.222493    0.364828    0.982619    11.00000   -1.20000
AFIX   0
C25   1    0.954467    0.378764    0.855697    11.00000    0.12250    0.05509 =
         0.09914    0.02193    0.01473    0.00513
AFIX  43
H25   2    0.890646    0.343976    0.848738    11.00000   -1.20000
AFIX   0
C26   1    0.844583    0.417938    0.785772    11.00000    0.08317    0.05446 =
         0.07321    0.00796   -0.00621   -0.00647
AFIX  43
H26   2    0.705624    0.409303    0.733045    11.00000   -1.20000
AFIX   0
N1    3    1.034150    0.616303    0.721002    11.00000    0.02896    0.04312 =
         0.06049   -0.01676    0.00009    0.00368
N2    3    1.018008    0.532472    0.640378    11.00000    0.03093    0.03704 =
         0.03550   -0.00367    0.00065    0.00249
O1    4    1.445665    0.631307    0.813293    11.00000    0.04180    0.07417 =
         0.06906   -0.01701   -0.01037    0.00192
S1    5    1.386770    0.599419    0.556556    11.00000    0.04065    0.04801 =
         0.05677    0.00333    0.00845    0.00033
H1N   2    0.855119    0.620320    0.719960    11.00000    0.05306
HKLF    4
REM  G12k in P2(1)/c
REM R1 =  0.0500 for   2021 Fo > 4sig(Fo)  and  0.0700 for all   2685 data
REM    231 parameters refined using    163 restraints
END
WGHT      0.0550      0.2840
REM Highest difference peak  0.301,  deepest hole -0.154,  1-sigma level  0.050
Q1    1   1.3527  0.6375  0.5865  11.00000  0.05    0.25
Q2    1   0.9461  0.4424  0.7724  11.00000  0.05    0.22
;
