# Supplementary material for: 3,3′-Dibenzoyl-1,1′-dibenzyl-1,1′-(ethane-1,2-di­yl)­dithio­urea
Source: Acta Crystallogr Sect E Struct Rep Online. 2012 Feb 4;68(Pt 3):o619–20. doi: 10.1107/S1600536812002954 (PMC3295418; doi:10.1107/S1600536812002954)
Supplement: Supplementary file 2 [file e-68-0o619-Isup2.hkl]

# 
# h,k,l, Fc-squared, Fo-squared, sigma(Fo-squared) and status flag 
# 
data_I
_shelx_title ' G12k in P2(1)/c' 
_shelx_refln_list_code          4 
_shelx_F_calc_maximum      170.62 
_exptl_crystal_F_000       596.00 
_reflns_d_resolution_high  0.8258 
 
loop_ 
 _symmetry_equiv_pos_as_xyz 
 'x, y, z' 
 '-x, y+1/2, -z+1/2' 
 '-x, -y, -z' 
 'x, -y-1/2, z-1/2' 
 
_cell_length_a     4.7767 
_cell_length_b    25.1653 
_cell_length_c    11.9998 
_cell_angle_alpha  90.000 
_cell_angle_beta   91.585 
_cell_angle_gamma  90.000 
 
_shelx_F_squared_multiplier     1.000 
 
loop_ 
 _refln_index_h 
 _refln_index_k 
 _refln_index_l 
 _refln_F_squared_calc 
 _refln_F_squared_meas 
 _refln_F_squared_sigma 
 _refln_observed_status 
   1   0   0    25525.56    28333.79    208.62 o 
   2   0   0      150.39      170.55      6.19 o 
   3   0   0      272.21      307.94     10.12 o 
   4   0   0      400.61      423.27     18.65 o 
   5   0   0      206.29      170.56     18.78 o 
   1   1   0     1540.10     1770.50     12.87 o 
   2   1   0      207.36      208.00      8.55 o 
   3   1   0      820.29      847.71     11.75 o 
   4   1   0       17.02       16.63      2.22 o 
   5   1   0        8.95        2.04      3.25 o 
   1   2   0      289.34      278.06      5.56 o 
   2   2   0      300.80      315.20      6.70 o 
   3   2   0      175.80      195.84      5.67 o 
   4   2   0        6.49        4.74      1.58 o 
   5   2   0       35.21       34.65      6.17 o 
   1   3   0     2275.95     2574.56     14.04 o 
   2   3   0      359.15      331.27      6.64 o 
   3   3   0     1922.54     1945.35     27.43 o 
   4   3   0        4.52        3.34      1.49 o 
   5   3   0        0.61        1.96      2.68 o 
   0   4   0       78.73       58.93      3.63 o 
   1   4   0     7103.99     8089.50     33.06 o 
   2   4   0      616.86      595.32      8.94 o 
   3   4   0      150.26      139.64      5.75 o 
   4   4   0       52.89       59.79      3.93 o 
   5   4   0      128.96       96.92     10.25 o 
   1   5   0     1328.50     1299.29     19.63 o 
   2   5   0       73.55       73.56      3.93 o 
   3   5   0       28.43       29.18      3.40 o 
   4   5   0       94.80       90.59      7.19 o 
   5   5   0       21.87       14.82      4.08 o 
   0   6   0     2656.45     2709.65     16.19 o 
   1   6   0      541.54      525.21     10.25 o 
   2   6   0      119.90      132.34      5.18 o 
   3   6   0       20.39       16.34      2.83 o 
   4   6   0      256.42      249.90     11.00 o 
   5   6   0       45.76       48.68      5.86 o 
   1   7   0     2194.81     2335.06     21.59 o 
   2   7   0      862.10      788.63     13.83 o 
   3   7   0      386.67      383.77     10.55 o 
   4   7   0      126.47      119.57      9.31 o 
   5   7   0       28.23       19.71      5.51 o 
   0   8   0     7101.17     7325.13     52.69 o 
   1   8   0      121.28      123.54      5.35 o 
   2   8   0      394.05      387.78      9.50 o 
   3   8   0        5.70        6.05      1.74 o 
   4   8   0        2.17        2.51      2.00 o 
   5   8   0       58.99       61.10      8.82 o 
   1   9   0      807.42      828.48     13.80 o 
   2   9   0        0.75        1.29      1.69 o 
   3   9   0       30.84       26.75      2.57 o 
   4   9   0       36.72       37.30      7.00 o 
   5   9   0      223.74      219.83     24.56 o 
   0  10   0     6175.49     6261.39     35.56 o 
   1  10   0       89.67      105.06      4.53 o 
   2  10   0       64.91       58.90      3.69 o 
   3  10   0       29.59       23.05      3.62 o 
   4  10   0      615.58      630.73     47.16 o 
   5  10   0       19.41       25.12      5.91 o 
   1  11   0      103.31      111.64      4.96 o 
   2  11   0     1368.82     1361.89     29.01 o 
   3  11   0      201.69      205.84     10.15 o 
   4  11   0      157.31      167.10     12.15 o 
   5  11   0      138.13      115.55     17.92 o 
   0  12   0     1219.70     1228.80     21.14 o 
   1  12   0      646.17      684.67     12.12 o 
   2  12   0      847.08      908.70     18.75 o 
   3  12   0      176.04      189.78     10.05 o 
   4  12   0      294.50      300.99     16.41 o 
   5  12   0        0.28       -5.58      8.46 o 
   1  13   0      105.99       94.97      4.90 o 
   2  13   0      418.98      407.20     19.13 o 
   3  13   0      220.35      226.60     11.24 o 
   4  13   0       31.19       30.27      8.92 o 
   5  13   0       22.71       14.95      6.96 o 
   0  14   0       16.47       20.65      2.70 o 
   1  14   0       41.51       21.91      2.58 o 
   2  14   0      645.63      637.98     16.59 o 
   3  14   0      777.33      777.17     20.93 o 
   4  14   0        2.63       12.11      5.01 o 
   5  14   0       74.21       64.95     14.78 o 
   1  15   0       17.93       19.36      2.45 o 
   2  15   0       43.48       44.87      4.85 o 
   3  15   0      127.69      118.03      8.51 o 
   4  15   0       35.44       32.02      8.21 o 
   5  15   0       10.39       -5.57      6.13 o 
   0  16   0      858.66      970.43     26.24 o 
   1  16   0        0.06        2.13      1.75 o 
   2  16   0       20.80       15.64      3.47 o 
   3  16   0       29.79       27.99      4.75 o 
   4  16   0       35.59       32.95      6.51 o 
   1  17   0       19.60       10.32      1.91 o 
   2  17   0      383.13      369.22     19.29 o 
   3  17   0       11.65        7.53      4.65 o 
   4  17   0        0.76       -2.64      3.70 o 
   0  18   0        1.63       -0.43      2.11 o 
   1  18   0       12.66        7.84      2.16 o 
   2  18   0       24.69       19.89      3.70 o 
   3  18   0       19.91       14.71      3.89 o 
   4  18   0        0.97        3.89      4.28 o 
   1  19   0      767.89      816.89     16.87 o 
   2  19   0       38.75       30.41      4.51 o 
   3  19   0       82.39       79.12      7.51 o 
   4  19   0       22.89       21.35      6.16 o 
   0  20   0        5.67        5.67      1.73 o 
   1  20   0      538.96      542.00     25.96 o 
   2  20   0       22.98       27.49      4.57 o 
   3  20   0       50.32       49.48      6.18 o 
   4  20   0       64.16       64.44      9.57 o 
   1  21   0       40.40       42.49      6.33 o 
   2  21   0      262.22      269.49     15.59 o 
   3  21   0        6.11        4.24      3.33 o 
   4  21   0        0.25        0.77      3.65 o 
   0  22   0       32.20       24.25      7.39 o 
   1  22   0      163.46      161.17     10.68 o 
   2  22   0       37.89       40.72      5.90 o 
   3  22   0       20.52       18.20      4.45 o 
   4  22   0       28.04       29.75      7.36 o 
   1  23   0        8.66        2.94      1.68 o 
   2  23   0      505.47      597.05     23.76 o 
   3  23   0        0.23        1.94      3.00 o 
   0  24   0       42.48       38.16      9.45 o 
   1  24   0       95.38       86.30      9.63 o 
   2  24   0       50.99       51.88      8.55 o 
   3  24   0        0.02       -2.81      2.81 o 
   1  25   0       14.26       19.50      6.05 o 
   2  25   0       96.98       92.47     10.09 o 
   3  25   0       23.08       19.27      6.46 o 
   0  26   0       21.27       15.99      7.29 o 
   1  26   0      387.86      436.01     30.62 o 
   2  26   0       11.90       10.12      6.37 o 
   3  26   0        5.85        8.01      4.96 o 
   1  27   0       26.45       40.28     11.61 o 
   2  27   0      104.24      118.65     17.06 o 
   0  28   0        2.85        5.25      5.00 o 
   1  28   0        0.01       -4.94      4.94 o 
   2  28   0        2.63        3.73      7.77 o 
   1  29   0        2.38       15.12      7.41 o 
   0  30   0       25.41       34.66     11.18 o 
   1  30   0       31.37       38.61     10.92 o 
  -5   1   1       97.21      101.78      9.34 o 
  -4   1   1      252.66      255.49      7.39 o 
  -3   1   1     1454.50     1586.75     15.94 o 
  -2   1   1      341.01      359.60      6.87 o 
  -1   1   1      322.61      301.07      5.82 o 
   1   1   1     1140.61     1224.06      7.19 o 
   2   1   1     1254.46     1316.47     13.23 o 
   3   1   1       29.50       34.04      2.69 o 
   4   1   1      143.77      136.17      5.63 o 
   5   1   1       15.65       12.13      4.16 o 
  -5   2   1      233.68      238.16     17.92 o 
  -4   2   1       10.05        4.79      1.92 o 
  -3   2   1      181.76      166.22      5.08 o 
  -2   2   1     2248.93     2451.84     24.15 o 
  -1   2   1     3143.73     3567.65     14.52 o 
   0   2   1     4414.65     4754.51     29.44 o 
   1   2   1      380.11      359.47      4.87 o 
   2   2   1       11.60        7.90      1.33 o 
   3   2   1      199.16      198.55      5.92 o 
   4   2   1       20.16       21.02      2.22 o 
   5   2   1        0.00       -5.06      5.06 o 
  -5   3   1       61.50       58.76      6.72 o 
  -4   3   1      175.07      179.12      6.21 o 
  -3   3   1       71.73       70.07      3.78 o 
  -2   3   1      110.69       99.42      3.94 o 
  -1   3   1      437.37      481.97      5.86 o 
   0   3   1      634.55      601.22      7.58 o 
   1   3   1     5145.28     5546.00     19.12 o 
   2   3   1      165.58      178.46      4.80 o 
   3   3   1       17.16       21.98      2.51 o 
   4   3   1        7.86        7.81      1.82 o 
   5   3   1        4.40       -0.51      3.84 o 
  -5   4   1       68.72       52.98      6.25 o 
  -4   4   1       26.30       22.00      2.59 o 
  -3   4   1        0.59        0.22      1.41 o 
  -2   4   1      141.24      132.95      5.26 o 
  -1   4   1     7448.39     8358.25     32.80 o 
   0   4   1      614.57      604.61     17.68 o 
   1   4   1     2885.86     3153.35     21.91 o 
   2   4   1       25.03       22.32      1.83 o 
   3   4   1      491.30      481.14      9.81 o 
   4   4   1       19.91       16.40      2.45 o 
   5   4   1       10.23        7.02      6.07 o 
  -5   5   1       80.34       70.53      6.88 o 
  -4   5   1      564.39      567.99     15.67 o 
  -3   5   1      463.62      447.90     12.35 o 
  -2   5   1      570.75      583.44     11.20 o 
  -1   5   1     2589.60     2602.16     15.81 o 
   0   5   1        0.70        1.34      0.60 o 
   1   5   1     3903.64     4111.15     17.77 o 
   2   5   1      118.63      107.62      4.82 o 
   3   5   1        3.61        3.96      1.84 o 
   4   5   1      101.32      108.97      7.54 o 
   5   5   1       84.28       97.75      9.63 o 
  -5   6   1       46.47       30.49      5.22 o 
  -4   6   1        5.66        8.16      2.33 o 
  -3   6   1       97.77       86.71      5.48 o 
  -2   6   1      140.82      137.01      5.54 o 
  -1   6   1     3078.60     3234.11     38.50 o 
   0   6   1     1312.57     1313.56      8.99 o 
   1   6   1       13.58       15.29      1.45 o 
   2   6   1       36.81       44.11      2.76 o 
   3   6   1      144.20      126.07      6.29 o 
   4   6   1        4.23        4.38      2.05 o 
   5   6   1        0.20        1.45      4.07 o 
  -5   7   1        0.50       -4.16      4.16 o 
  -4   7   1       35.31       26.44      3.05 o 
  -3   7   1       54.16       45.13      4.02 o 
  -2   7   1      183.90      181.33      6.40 o 
  -1   7   1        0.56        2.37      0.76 o 
   0   7   1      479.29      462.45      8.54 o 
   1   7   1       73.45       64.27      4.03 o 
   2   7   1       87.29       80.54      3.65 o 
   3   7   1        3.78        9.15      2.94 o 
   4   7   1      138.54      162.87     17.54 o 
   5   7   1       73.92       73.19      9.59 o 
  -5   8   1        0.25        0.10      3.68 o 
  -4   8   1       78.40       82.89      8.96 o 
  -3   8   1      210.85      196.85     17.72 o 
  -2   8   1     1546.52     1482.21     25.22 o 
  -1   8   1      174.25      126.70      4.56 o 
   0   8   1        0.91        0.43      0.58 o 
   1   8   1      635.18      737.48     12.88 o 
   2   8   1       71.30       66.49      3.51 o 
   3   8   1      807.81      847.79     22.43 o 
   4   8   1      337.80      364.09     26.69 o 
   5   8   1      114.64      118.35     12.55 o 
  -5   9   1       77.16       75.26      9.91 o 
  -4   9   1       66.39       51.90      6.52 o 
  -3   9   1      505.99      505.67     13.51 o 
  -2   9   1       88.94       95.31      4.85 o 
  -1   9   1       40.63       37.65      2.70 o 
   0   9   1     1760.35     1714.93     18.55 o 
   1   9   1      580.65      551.43     11.55 o 
   2   9   1      150.90      137.47      5.48 o 
   3   9   1        3.17        2.46      2.83 o 
   4   9   1      153.27      162.53     12.10 o 
   5   9   1        0.18       -3.84      5.14 o 
  -5  10   1       77.62       73.56      9.95 o 
  -4  10   1       39.05       34.57     15.38 o 
  -3  10   1        2.24        3.02      2.09 o 
  -2  10   1        9.80        8.98      1.14 o 
  -1  10   1       27.97       25.30      2.39 o 
   0  10   1      672.54      701.13      7.07 o 
   1  10   1      370.10      363.59      9.80 o 
   2  10   1       99.61       79.12      3.97 o 
   3  10   1        2.42        0.59      2.44 o 
   4  10   1      137.95      139.06      9.88 o 
   5  10   1       31.75       28.79     10.22 o 
  -5  11   1        0.32       -3.91      6.23 o 
  -4  11   1        5.88        7.14      6.09 o 
  -3  11   1      357.48      393.76     11.23 o 
  -2  11   1       11.78        8.51      2.16 o 
  -1  11   1     1337.59     1317.12     17.49 o 
   0  11   1     1775.92     1737.21     13.76 o 
   1  11   1      284.93      257.08      8.46 o 
   2  11   1       49.49       58.30      3.11 o 
   3  11   1      110.29      110.53      7.66 o 
   4  11   1      472.64      498.61     18.00 o 
   5  11   1       75.92       87.36     15.83 o 
  -5  12   1      107.17      107.70     11.98 o 
  -4  12   1      116.58      129.86     10.70 o 
  -3  12   1        7.72        4.68      2.27 o 
  -2  12   1      666.20      667.74     15.87 o 
  -1  12   1      339.05      332.52      8.37 o 
   0  12   1       29.78       25.22      2.01 o 
   1  12   1      241.20      238.14      8.34 o 
   2  12   1      367.71      338.23     11.69 o 
   3  12   1      494.44      510.77     16.44 o 
   4  12   1       64.91       70.64      7.61 o 
   5  12   1        1.92       -0.26      6.08 o 
  -5  13   1       79.93       72.26     13.10 o 
  -4  13   1       73.23       69.16      7.54 o 
  -3  13   1      451.39      470.61     18.27 o 
  -2  13   1        7.67        6.74      3.74 o 
  -1  13   1      175.72      167.88      7.45 o 
   0  13   1      253.34      276.82      5.73 o 
   1  13   1      269.99      275.33      9.25 o 
   2  13   1        1.34        4.85      2.01 o 
   3  13   1        3.80        8.57      3.51 o 
   4  13   1        6.98        9.03      3.94 o 
   5  13   1       31.36       17.76      6.83 o 
  -5  14   1       60.47       60.56     15.27 o 
  -4  14   1        1.13        5.89      6.64 o 
  -3  14   1      306.90      338.88     16.10 o 
  -2  14   1        4.18        1.57      3.67 o 
  -1  14   1      215.04      207.57      7.25 o 
   0  14   1       76.94       78.00      3.33 o 
   1  14   1      116.50      110.08      6.21 o 
   2  14   1      257.47      241.46     10.43 o 
   3  14   1      226.43      221.48     11.30 o 
   4  14   1       47.87       56.00      6.30 o 
   5  14   1        0.01        4.63      7.08 o 
  -5  15   1       26.61       32.95     10.89 o 
  -4  15   1       89.85       92.49     15.93 o 
  -3  15   1       12.73       17.01      4.35 o 
  -2  15   1       47.94       40.07      4.51 o 
  -1  15   1      465.05      419.99     13.60 o 
   0  15   1      998.69      976.67     11.56 o 
   1  15   1      307.09      307.48     11.58 o 
   2  15   1      284.42      263.58     11.23 o 
   3  15   1      365.06      359.21     14.78 o 
   4  15   1        0.06        3.27      2.75 o 
   5  15   1      197.09      174.22     23.62 o 
  -4  16   1        3.66       -3.53      7.65 o 
  -3  16   1        0.88       -1.02      4.90 o 
  -2  16   1      203.28      187.50      9.80 o 
  -1  16   1      188.84      185.67      7.17 o 
   0  16   1       37.98       49.15      2.86 o 
   1  16   1      393.81      400.82     11.95 o 
   2  16   1       30.43       29.11      4.12 o 
   3  16   1      451.11      459.47     23.08 o 
   4  16   1        0.09       -1.59      2.68 o 
  -4  17   1       45.21       33.43     10.46 o 
  -3  17   1       25.90       18.49      8.32 o 
  -2  17   1       37.62       30.09      4.81 o 
  -1  17   1        0.10       -0.07      1.75 o 
   0  17   1       47.69       34.09      2.33 o 
   1  17   1       88.08       69.26     10.90 o 
   2  17   1       20.60       15.71      3.72 o 
   3  17   1       42.45       46.00      5.78 o 
   4  17   1       12.39        5.47      4.85 o 
  -4  18   1        5.10        5.31      5.28 o 
  -3  18   1       32.84       25.66      4.91 o 
  -2  18   1      258.13      247.71     14.19 o 
  -1  18   1       71.65       68.72      4.67 o 
   0  18   1       35.26       30.49      2.62 o 
   1  18   1       42.04       33.94      3.74 o 
   2  18   1      541.50      561.84     16.96 o 
   3  18   1      218.41      231.03     12.52 o 
   4  18   1        9.56       11.71      4.35 o 
  -4  19   1       20.94       19.63      8.32 o 
  -3  19   1       68.26       75.26      8.65 o 
  -2  19   1       67.06       60.33      5.95 o 
  -1  19   1       48.69       44.74      3.84 o 
   0  19   1      165.76      133.34      6.38 o 
   1  19   1      185.78      182.86     10.26 o 
   2  19   1       45.86       47.61      5.45 o 
   3  19   1        8.27        4.79      3.11 o 
   4  19   1      132.56      125.28     10.79 o 
  -4  20   1        8.56        2.50      5.93 o 
  -3  20   1        8.26        2.24      4.16 o 
  -2  20   1        0.13        0.76      2.79 o 
  -1  20   1       47.49       43.05      4.03 o 
   0  20   1        2.07        2.01      1.27 o 
   1  20   1        0.00        4.31      2.64 o 
   2  20   1       44.09       40.68      8.06 o 
   3  20   1        4.07        9.28      4.99 o 
   4  20   1        0.04        0.55      4.96 o 
  -4  21   1       82.00       84.09     15.63 o 
  -3  21   1       18.41       19.90      5.35 o 
  -2  21   1        2.02        1.44      2.24 o 
  -1  21   1        0.28       -0.08      1.70 o 
   0  21   1      308.24      281.35     23.27 o 
   1  21   1      211.54      236.69     17.63 o 
   2  21   1        0.11        0.36      2.53 o 
   3  21   1        0.61       -0.93      2.52 o 
   4  21   1       22.07       23.66      5.66 o 
  -3  22   1       30.70       35.80      7.08 o 
  -2  22   1       85.81       75.32      9.84 o 
  -1  22   1       85.26       84.71      6.27 o 
   0  22   1       52.69       38.35      5.83 o 
   1  22   1       78.20       65.35      7.79 o 
   2  22   1      288.40      294.39     23.07 o 
   3  22   1        2.71        5.47      2.86 o 
  -3  23   1       11.01        3.24      6.74 o 
  -2  23   1       20.13       12.18      4.45 o 
  -1  23   1        6.25       10.56      3.64 o 
   0  23   1        4.14        3.70      3.95 o 
   1  23   1      176.31      150.54     10.93 o 
   2  23   1       38.88       42.25      6.17 o 
   3  23   1        0.38        0.43      2.63 o 
  -3  24   1       65.12       62.31      9.86 o 
  -2  24   1       12.11       10.36      4.40 o 
  -1  24   1       82.69      101.14     10.72 o 
   0  24   1        8.90        6.06      4.87 o 
   1  24   1       41.72       37.43     10.38 o 
   2  24   1      208.51      264.30     16.67 o 
   3  24   1        5.44       11.06      5.31 o 
  -3  25   1        8.45       10.97      5.31 o 
  -2  25   1       21.32       11.64      4.02 o 
  -1  25   1       84.00       91.58     10.41 o 
   0  25   1        7.61       14.66      5.57 o 
   1  25   1      162.85      170.81     19.69 o 
   2  25   1      120.77      126.06     16.53 o 
   3  25   1       94.13       94.18      9.42 o 
  -3  26   1       22.36       35.86      7.66 o 
  -2  26   1        4.75       12.05      7.46 o 
  -1  26   1        4.58        3.59      7.24 o 
   0  26   1       20.64       24.49      6.49 o 
   1  26   1       25.69       41.08     11.15 o 
   2  26   1        4.48       18.61      8.12 o 
  -2  27   1       27.68       42.74     11.67 o 
  -1  27   1       28.41       34.34      6.44 o 
   0  27   1        1.39        3.62      4.48 o 
   1  27   1        6.40        1.73      4.76 o 
   2  27   1        0.02       -1.21      5.17 o 
  -2  28   1       50.81       82.23     16.28 o 
  -1  28   1      176.88      199.04     29.79 o 
   0  28   1        8.43        4.34      4.34 o 
   1  28   1        2.12       15.00      8.17 o 
   2  28   1       15.29       18.30      8.01 o 
  -1  29   1        7.48       -0.91      8.32 o 
   0  29   1       96.44      115.64     12.58 o 
   1  29   1        3.81        1.65      5.69 o 
   0  30   1        1.26        3.26      4.46 o 
  -5   0   2        0.04        2.62      3.60 o 
  -4   0   2        6.48        4.21      3.20 o 
  -3   0   2     2231.70     2598.57     37.95 o 
  -2   0   2      225.41      269.90      8.48 o 
  -1   0   2     3439.47     3705.31     29.14 o 
   0   0   2     2267.41     2379.48     25.30 o 
   1   0   2     3314.62     3539.91     44.57 o 
   2   0   2      156.39      190.05      9.10 o 
   3   0   2      120.78      105.50      6.91 o 
   4   0   2      805.83      776.35     21.37 o 
   5   0   2        4.73        6.12      4.15 o 
  -5   1   2      159.66      149.86      8.53 o 
  -4   1   2        3.02        5.20      2.45 o 
  -3   1   2      248.28      266.81      6.31 o 
  -2   1   2      577.00      587.25      8.40 o 
  -1   1   2      436.09      478.59      8.25 o 
   0   1   2      382.24      340.38     15.36 o 
   1   1   2       94.39       97.85      3.70 o 
   2   1   2       65.11       63.02      3.85 o 
   3   1   2      160.96      147.88      4.94 o 
   4   1   2       82.61       89.64      4.73 o 
   5   1   2       10.54        7.40      3.98 o 
  -5   2   2        0.46        2.96      2.75 o 
  -4   2   2        6.02        7.26      2.78 o 
  -3   2   2      573.07      601.70      9.66 o 
  -2   2   2        0.00       -1.24      1.24 o 
  -1   2   2      765.63      807.41     11.23 o 
   0   2   2        1.70        0.64      0.90 o 
   1   2   2      630.54      706.85     13.88 o 
   2   2   2       17.44       21.48      2.89 o 
   3   2   2      195.92      191.05      6.45 o 
   4   2   2      173.99      175.97      8.11 o 
   5   2   2       43.69       37.41      4.65 o 
  -5   3   2      179.97      187.85     11.60 o 
  -4   3   2      154.29      150.96      7.90 o 
  -3   3   2       28.99       28.79      2.44 o 
  -2   3   2     3279.71     3625.90     22.29 o 
  -1   3   2    15833.50    17786.54     75.85 o 
   0   3   2    29111.09    32757.52    198.03 o 
   1   3   2       41.16       39.87      2.16 o 
   2   3   2     2927.21     3009.22     28.70 o 
   3   3   2       51.59       40.47      3.31 o 
   4   3   2      216.66      213.86     16.84 o 
   5   3   2        0.96       -3.12      3.12 o 
  -5   4   2        4.65       -0.39      3.18 o 
  -4   4   2      294.81      314.82     13.53 o 
  -3   4   2       81.29       81.86      4.51 o 
  -2   4   2      645.99      725.67     14.82 o 
  -1   4   2      123.75      108.96      2.26 o 
   0   4   2      139.03      122.88      5.94 o 
   1   4   2     1716.90     1765.65     21.64 o 
   2   4   2      114.26      131.09      3.94 o 
   3   4   2        0.55        1.53      1.52 o 
   4   4   2      107.75      112.66      6.85 o 
   5   4   2      230.69      226.73     12.35 o 
  -5   5   2        6.65        9.45      3.54 o 
  -4   5   2      163.39      174.49     10.28 o 
  -3   5   2        7.26        6.66      1.86 o 
  -2   5   2       12.80       13.42      1.95 o 
  -1   5   2     1425.09     1423.97     14.91 o 
   0   5   2     1078.43     1074.38     12.49 o 
   1   5   2      749.98      736.22     13.07 o 
   2   5   2      221.00      229.75      8.77 o 
   3   5   2        3.47        0.78      2.26 o 
   4   5   2       64.00       66.65      5.26 o 
   5   5   2        6.32        7.32      3.95 o 
  -5   6   2       11.65        4.14      2.75 o 
  -4   6   2      293.10      293.78     13.35 o 
  -3   6   2      189.89      185.00      6.81 o 
  -2   6   2      108.86      105.46      4.90 o 
  -1   6   2       74.21       77.33      3.64 o 
   0   6   2     1549.17     1548.77     22.47 o 
   1   6   2     3938.80     4102.65     23.51 o 
   2   6   2       15.53       26.82      3.50 o 
   3   6   2      129.95      131.67      7.89 o 
   4   6   2       30.49       24.72      4.60 o 
   5   6   2      368.64      433.01     20.41 o 
  -5   7   2       14.65       15.71      5.04 o 
  -4   7   2      374.01      356.88     14.20 o 
  -3   7   2      162.10      164.55      7.25 o 
  -2   7   2      173.18      148.95      5.84 o 
  -1   7   2     1106.96     1111.75     10.87 o 
   0   7   2      400.39      369.28      7.09 o 
   1   7   2      136.70      136.83      5.85 o 
   2   7   2      228.07      180.24      8.11 o 
   3   7   2      330.11      315.92     12.38 o 
   4   7   2      150.27      165.16     13.43 o 
   5   7   2        0.30        6.13      4.56 o 
  -5   8   2        1.91        0.61      4.89 o 
  -4   8   2        4.60        8.36      3.64 o 
  -3   8   2        1.75        1.07      1.76 o 
  -2   8   2       78.31       65.72      5.88 o 
  -1   8   2        4.24        3.53      1.26 o 
   0   8   2      382.10      363.90      6.35 o 
   1   8   2      143.39      115.51      7.55 o 
   2   8   2       14.61       10.90      2.69 o 
   3   8   2        0.50        1.63      2.42 o 
   4   8   2      615.18      637.35     20.16 o 
   5   8   2       89.56       79.07      7.62 o 
  -5   9   2        9.66        5.75      3.84 o 
  -4   9   2      113.73       88.86      7.08 o 
  -3   9   2      568.51      563.24     13.69 o 
  -2   9   2      115.45       81.53      4.41 o 
  -1   9   2     2908.60     3200.19     19.16 o 
   0   9   2       18.82       21.49      1.58 o 
   1   9   2     2128.20     2296.82     24.22 o 
   2   9   2     1807.11     1990.43     27.17 o 
   3   9   2        5.84        5.24      2.70 o 
   4   9   2       62.11       55.58      6.68 o 
   5   9   2       66.70       61.95     13.29 o 
  -5  10   2       13.28       15.77      6.28 o 
  -4  10   2      184.74      195.43     14.72 o 
  -3  10   2      321.55      341.88     10.77 o 
  -2  10   2      251.09      225.30     11.28 o 
  -1  10   2       60.57       63.29      2.88 o 
   0  10   2      835.96      801.44     12.96 o 
   1  10   2     1493.26     1438.07     22.23 o 
   2  10   2      500.77      426.42     19.92 o 
   3  10   2       27.38       32.72      4.53 o 
   4  10   2       28.87       35.80      9.59 o 
   5  10   2       41.85       41.49     11.85 o 
  -5  11   2      297.21      293.36     19.52 o 
  -4  11   2      249.27      245.42     24.55 o 
  -3  11   2      506.60      513.04     13.02 o 
  -2  11   2      711.18      716.92     12.46 o 
  -1  11   2      122.91      115.45      3.84 o 
   0  11   2      327.00      312.49      8.51 o 
   1  11   2      758.68      792.79     10.61 o 
   2  11   2       17.64        9.29      2.85 o 
   3  11   2        1.90        0.63      2.46 o 
   4  11   2      174.29      171.11     10.99 o 
   5  11   2        1.27        0.36      5.92 o 
  -5  12   2       15.80       26.14      7.66 o 
  -4  12   2       83.50      101.50     16.32 o 
  -3  12   2      207.91      201.79      8.19 o 
  -2  12   2      299.20      292.05     25.98 o 
  -1  12   2      357.51      394.33      8.66 o 
   0  12   2      724.01      721.37     13.45 o 
   1  12   2      118.32      102.89      3.99 o 
   2  12   2      697.95      672.98     18.03 o 
   3  12   2       22.64       17.25      3.38 o 
   4  12   2       30.65       27.92      7.42 o 
   5  12   2       11.59       11.38      6.77 o 
  -5  13   2       88.16       99.69     11.90 o 
  -4  13   2        0.01        3.15      5.17 o 
  -3  13   2      135.16      149.19     10.50 o 
  -2  13   2      751.05      784.01     21.28 o 
  -1  13   2      318.55      246.56      8.93 o 
   0  13   2     3049.91     3261.53     34.13 o 
   1  13   2      192.71      177.04     10.86 o 
   2  13   2      245.60      222.97     10.00 o 
   3  13   2       30.35       32.67      4.67 o 
   4  13   2      267.05      271.08     14.17 o 
   5  13   2       39.68       42.91     11.67 o 
  -5  14   2      133.97      155.13     15.23 o 
  -4  14   2      146.56      154.54     20.29 o 
  -3  14   2       47.63       60.57      7.07 o 
  -2  14   2     1057.71     1127.84     25.89 o 
  -1  14   2      279.60      270.80      9.82 o 
   0  14   2      312.02      337.97     10.10 o 
   1  14   2      947.43      950.93     21.88 o 
   2  14   2       67.11       54.44      5.35 o 
   3  14   2      158.68      134.64     11.40 o 
   4  14   2       85.28       84.49      8.39 o 
   5  14   2        1.31       12.87      6.66 o 
  -4  15   2       40.60       21.45      7.76 o 
  -3  15   2       56.58       70.26      8.09 o 
  -2  15   2        5.01        8.57      3.51 o 
  -1  15   2      170.04      144.47      7.50 o 
   0  15   2       55.76       51.90      3.54 o 
   1  15   2        0.32       -0.18      1.96 o 
   2  15   2        1.01       -2.82      3.70 o 
   3  15   2       29.47       33.13      5.01 o 
   4  15   2       41.04       43.80      6.30 o 
  -4  16   2       27.39       24.79      8.33 o 
  -3  16   2      399.11      428.05     23.81 o 
  -2  16   2        6.03        4.40      3.28 o 
  -1  16   2       56.96       63.95      5.49 o 
   0  16   2       38.03       27.59      2.84 o 
   1  16   2      968.67      958.26     25.50 o 
   2  16   2      255.29      259.83     11.46 o 
   3  16   2       22.75       18.97      4.41 o 
   4  16   2        4.21        5.49      5.45 o 
  -4  17   2        5.15       -4.64      6.62 o 
  -3  17   2        9.10       10.63      4.21 o 
  -2  17   2      390.06      372.55     18.09 o 
  -1  17   2     1255.74     1301.46     23.87 o 
   0  17   2       45.20       36.15      3.10 o 
   1  17   2        0.03        0.06      2.62 o 
   2  17   2        6.64        5.56      2.93 o 
   3  17   2      559.53      620.50     20.12 o 
   4  17   2       10.67        7.50      4.09 o 
  -4  18   2        7.32       12.89      8.15 o 
  -3  18   2        1.41        2.81      3.45 o 
  -2  18   2       17.94       23.10     11.37 o 
  -1  18   2        6.83       13.74      3.72 o 
   0  18   2      403.24      401.94     10.24 o 
   1  18   2        1.22        4.42      4.86 o 
   2  18   2       18.73       10.72      3.78 o 
   3  18   2       55.29       61.65      7.09 o 
   4  18   2        8.64        8.59      3.56 o 
  -4  19   2       41.77       20.75      9.14 o 
  -3  19   2        8.36       13.77      4.51 o 
  -2  19   2      328.64      341.55     17.11 o 
  -1  19   2        0.11        0.58      2.89 o 
   0  19   2       13.85       27.43      4.08 o 
   1  19   2      255.05      244.39     12.91 o 
   2  19   2      203.72      229.24     14.15 o 
   3  19   2      133.92      131.64      9.84 o 
   4  19   2        9.02        3.34      3.53 o 
  -4  20   2      125.68      145.15     20.75 o 
  -3  20   2       72.92       85.65      9.73 o 
  -2  20   2       93.64       77.27      9.19 o 
  -1  20   2        0.04        5.18      2.80 o 
   0  20   2      813.70      888.99     23.42 o 
   1  20   2        8.18       12.82      4.10 o 
   2  20   2      475.03      499.92     20.08 o 
   3  20   2        0.09        9.83      3.52 o 
   4  20   2       11.10        7.71      5.05 o 
  -4  21   2        5.60       15.38      9.51 o 
  -3  21   2       31.74       40.68      7.70 o 
  -2  21   2        3.76        1.97      3.93 o 
  -1  21   2      314.03      335.21     13.38 o 
   0  21   2        0.22        6.48      3.16 o 
   1  21   2      222.32      203.38     18.28 o 
   2  21   2      218.99      233.45     20.50 o 
   3  21   2        0.19        3.87      5.33 o 
   4  21   2       32.07       41.85      7.53 o 
  -3  22   2       53.06       72.38     13.70 o 
  -2  22   2       45.90       30.91      6.04 o 
  -1  22   2       76.28       97.94      7.89 o 
   0  22   2       23.74       22.72      3.82 o 
   1  22   2        1.39        6.86      3.48 o 
   2  22   2       31.60       33.54     10.43 o 
   3  22   2       34.57       33.91      5.65 o 
  -3  23   2       74.60       70.33     13.79 o 
  -2  23   2       19.59       13.50      5.01 o 
  -1  23   2      928.34     1050.37     24.48 o 
   0  23   2       72.90       46.72      5.60 o 
   1  23   2       49.73       41.01      6.33 o 
   2  23   2       18.10       11.37      4.90 o 
   3  23   2      137.39      153.34     13.51 o 
  -3  24   2        9.97        5.58      4.74 o 
  -2  24   2      136.10      139.94     13.54 o 
  -1  24   2      133.88      146.32     12.79 o 
   0  24   2        9.99       12.40      4.52 o 
   1  24   2        5.66        6.02      3.46 o 
   2  24   2      354.70      339.08     44.40 o 
   3  24   2       15.75        9.28      5.77 o 
  -3  25   2        9.34       11.08      4.66 o 
  -2  25   2       66.94       66.84      8.97 o 
  -1  25   2       25.79       20.15      5.92 o 
   0  25   2       14.37        3.31      7.36 o 
   1  25   2        2.62        2.18      5.78 o 
   2  25   2       40.75       54.49     11.53 o 
   3  25   2       40.36       34.05      7.49 o 
  -2  26   2       37.16       48.45     11.71 o 
  -1  26   2        0.20        2.66      3.81 o 
   0  26   2      167.96      177.82     14.86 o 
   1  26   2        6.31        7.67      5.89 o 
   2  26   2       64.56       58.37     13.88 o 
  -2  27   2       54.27       68.69     14.03 o 
  -1  27   2       26.66       28.19      6.65 o 
   0  27   2       36.35       45.00     11.76 o 
   1  27   2        0.21        5.26      5.34 o 
   2  27   2        1.30        8.93      6.91 o 
  -2  28   2        3.86        4.38      7.35 o 
  -1  28   2        4.26       -1.46      4.92 o 
   0  28   2       18.90       39.23     10.22 o 
   1  28   2        0.73        7.79      7.35 o 
   2  28   2        3.80        6.82      4.95 o 
  -1  29   2       41.85       42.30     12.39 o 
   0  29   2        0.88       -0.14      6.30 o 
   1  29   2        3.11        2.83      4.71 o 
   0  30   2       69.47       85.60     15.63 o 
  -5   1   3       60.43       51.06      5.37 o 
  -4   1   3      235.75      233.53      9.87 o 
  -3   1   3      267.57      271.52     10.80 o 
  -2   1   3      685.92      708.92      7.67 o 
  -1   1   3     5215.92     5694.73     28.90 o 
   0   1   3     1451.44     1610.51     36.50 o 
   1   1   3    10664.67    12101.33    106.85 o 
   2   1   3       58.01       65.37      4.03 o 
   3   1   3      478.47      487.06     13.07 o 
   4   1   3       52.24       46.76      5.39 o 
   5   1   3       20.35       21.87      6.76 o 
  -5   2   3       18.92       16.83      5.49 o 
  -4   2   3       66.78       64.32      5.38 o 
  -3   2   3        0.12        0.75      1.43 o 
  -2   2   3      118.84      115.53      2.56 o 
  -1   2   3     9846.72    10994.47     44.51 o 
   0   2   3      487.98      452.03     10.74 o 
   1   2   3        9.79        5.21      2.43 o 
   2   2   3      254.27      264.24      9.43 o 
   3   2   3      559.24      554.58     10.92 o 
   4   2   3      728.66      770.02     27.22 o 
   5   2   3       53.53       56.78      7.80 o 
  -5   3   3        1.06        3.72      3.92 o 
  -4   3   3        3.17        2.33      2.30 o 
  -3   3   3        3.77        3.79      1.82 o 
  -2   3   3       79.11       88.82      3.85 o 
  -1   3   3      936.20      964.72      7.71 o 
   0   3   3     1725.07     1677.66     18.03 o 
   1   3   3      281.92      255.58      9.09 o 
   2   3   3     1383.61     1500.01     36.24 o 
   3   3   3        8.33        7.30      1.78 o 
   4   3   3       20.40       23.30      5.04 o 
   5   3   3      123.79      118.63     11.36 o 
  -5   4   3       13.75       11.23      4.75 o 
  -4   4   3      148.56      143.71      9.35 o 
  -3   4   3       58.42       55.95      3.63 o 
  -2   4   3     2219.50     2311.27     18.75 o 
  -1   4   3      217.60      233.64      3.89 o 
   0   4   3     1498.47     1550.82     17.93 o 
   1   4   3        0.01        0.90      1.37 o 
   2   4   3       12.30       17.02      2.89 o 
   3   4   3        2.44        4.74      1.51 o 
   4   4   3      179.80      177.59     10.04 o 
   5   4   3       13.68       13.78      5.93 o 
  -5   5   3       11.60       10.51      3.15 o 
  -4   5   3       49.63       41.71      5.35 o 
  -3   5   3      176.85      160.77      5.98 o 
  -2   5   3     2643.02     2970.36     20.67 o 
  -1   5   3     2960.48     3061.25     19.97 o 
   0   5   3       29.56       28.06      2.51 o 
   1   5   3     2271.63     2356.14     20.47 o 
   2   5   3     1830.16     1922.68     28.22 o 
   3   5   3       17.24       21.18      4.39 o 
   4   5   3      138.19      146.44      9.51 o 
   5   5   3      426.27      443.03     42.62 o 
  -5   6   3        1.32        2.32      4.09 o 
  -4   6   3       50.03       49.02      6.24 o 
  -3   6   3       86.44       80.78      4.61 o 
  -2   6   3       55.42       41.18      2.76 o 
  -1   6   3      870.66      842.62      9.94 o 
   0   6   3       28.03       29.10      3.05 o 
   1   6   3      199.42      204.94      6.15 o 
   2   6   3      814.54      889.18     17.04 o 
   3   6   3       64.36       65.15      7.62 o 
   4   6   3      539.56      565.19     23.24 o 
   5   6   3        0.53        3.92      3.82 o 
  -5   7   3        2.48        5.75      5.01 o 
  -4   7   3       81.95       87.68      7.48 o 
  -3   7   3      192.86      175.75      7.74 o 
  -2   7   3       20.52       17.51      2.62 o 
  -1   7   3     1577.07     1648.99     24.19 o 
   0   7   3      983.20      992.16     20.34 o 
   1   7   3      646.87      619.85     22.72 o 
   2   7   3       70.61       78.94      7.00 o 
   3   7   3      121.62      117.41      9.29 o 
   4   7   3       12.62       19.96      5.80 o 
   5   7   3        0.64        0.35      3.90 o 
  -5   8   3      155.25      172.62     15.55 o 
  -4   8   3      164.70      146.86      9.56 o 
  -3   8   3      184.71      175.73      6.83 o 
  -2   8   3      349.86      363.98      9.22 o 
  -1   8   3     3351.39     3552.50     43.26 o 
   0   8   3     1356.79     1433.39     20.53 o 
   1   8   3     1114.69     1152.44     21.65 o 
   2   8   3     1096.19     1207.44     48.65 o 
   3   8   3        0.10       -0.26      3.30 o 
   4   8   3      146.57      159.76     12.64 o 
   5   8   3       40.16       39.13      7.33 o 
  -5   9   3       91.54       87.71     11.37 o 
  -4   9   3      348.74      372.51     15.04 o 
  -3   9   3      399.85      404.44     10.48 o 
  -2   9   3      348.14      376.90     13.87 o 
  -1   9   3     1160.33     1275.04     13.65 o 
   0   9   3      726.96      720.77     21.20 o 
   1   9   3     1726.00     1697.95     26.69 o 
   2   9   3      147.99      129.67      9.04 o 
   3   9   3       53.61       50.81      5.72 o 
   4   9   3        2.57       11.29      4.59 o 
   5   9   3       37.03       35.30      6.99 o 
  -5  10   3        1.54       -0.33      4.95 o 
  -4  10   3      247.89      245.76     16.71 o 
  -3  10   3       92.27       86.52      5.48 o 
  -2  10   3       57.93       48.13      3.56 o 
  -1  10   3     1360.25     1517.54     19.49 o 
   0  10   3     1802.73     1891.31     50.44 o 
   1  10   3      104.71      105.07      4.97 o 
   2  10   3       59.05       52.91      5.99 o 
   3  10   3      204.57      214.13     10.85 o 
   4  10   3        2.22        1.69      3.26 o 
   5  10   3        0.06       -1.00      9.46 o 
  -5  11   3        1.58        0.25      5.07 o 
  -4  11   3       97.32      118.03     12.10 o 
  -3  11   3      727.02      727.24     24.97 o 
  -2  11   3      173.09      141.31      9.23 o 
  -1  11   3      788.87      852.84     15.33 o 
   0  11   3        7.12        3.53      3.40 o 
   1  11   3      609.17      554.46     11.31 o 
   2  11   3       64.97       55.38      6.42 o 
   3  11   3        1.97        5.21      3.34 o 
   4  11   3       29.97       28.25      7.75 o 
   5  11   3       34.60       28.16      6.46 o 
  -5  12   3       81.92       84.73     11.42 o 
  -4  12   3      131.73      127.34     12.36 o 
  -3  12   3        1.16        1.68      1.73 o 
  -2  12   3      159.49      133.95      5.85 o 
  -1  12   3      460.36      410.03     11.11 o 
   0  12   3      430.86      387.53     12.16 o 
   1  12   3      682.05      710.47     15.15 o 
   2  12   3        1.43       -0.12      2.34 o 
   3  12   3      477.28      458.22     16.25 o 
   4  12   3       11.20       11.96      5.89 o 
   5  12   3        1.01       -2.43      4.65 o 
  -5  13   3        6.06        4.16      5.81 o 
  -4  13   3       74.99       74.15     13.05 o 
  -3  13   3       41.50       44.03      5.73 o 
  -2  13   3      242.59      225.43     13.17 o 
  -1  13   3      129.39      126.47      6.45 o 
   0  13   3        0.59        1.16      1.72 o 
   1  13   3       44.27       31.45      3.35 o 
   2  13   3      100.56       93.05      8.22 o 
   3  13   3       10.71       10.18      3.36 o 
   4  13   3       25.02       24.36      4.98 o 
   5  13   3        8.72        5.61      4.97 o 
  -5  14   3       22.50       22.31     10.30 o 
  -4  14   3        0.02        3.75      7.56 o 
  -3  14   3      287.96      285.35     14.34 o 
  -2  14   3      235.67      223.33     14.85 o 
  -1  14   3       63.60       52.05      3.60 o 
   0  14   3      684.53      630.43     16.40 o 
   1  14   3       22.69       20.57      2.59 o 
   2  14   3        0.07        3.47      2.49 o 
   3  14   3       14.44       11.31      3.50 o 
   4  14   3        9.84        7.29      8.43 o 
  -4  15   3      180.88      225.09     24.79 o 
  -3  15   3      226.40      254.04     13.80 o 
  -2  15   3      673.94      694.41     21.23 o 
  -1  15   3        0.56        1.65      1.22 o 
   0  15   3       20.61       19.76      3.20 o 
   1  15   3      359.55      354.84     10.12 o 
   2  15   3       94.98       93.05      8.54 o 
   3  15   3      109.14      103.19     10.06 o 
   4  15   3       21.34       12.48      4.61 o 
  -4  16   3       13.60       20.57     10.22 o 
  -3  16   3        3.63        4.60      2.92 o 
  -2  16   3        0.33        0.51      3.47 o 
  -1  16   3      315.07      310.85     11.21 o 
   0  16   3       91.09       77.14      6.36 o 
   1  16   3       68.59       67.49      4.59 o 
   2  16   3       10.33       10.28      3.71 o 
   3  16   3        2.38       11.83      5.64 o 
   4  16   3       13.49       15.01      8.71 o 
  -4  17   3       10.63       13.31      6.90 o 
  -3  17   3       80.12       88.39      8.92 o 
  -2  17   3       36.32       43.32      4.88 o 
  -1  17   3        0.02       -1.07      2.11 o 
   0  17   3       16.90       13.21      2.70 o 
   1  17   3       93.35       88.85      5.07 o 
   2  17   3       24.23       23.06      5.31 o 
   3  17   3       78.17       64.08      8.40 o 
   4  17   3       12.42        5.19      4.00 o 
  -4  18   3       82.69      109.04     19.16 o 
  -3  18   3        0.01        8.11      5.61 o 
  -2  18   3       94.20       86.40      6.90 o 
  -1  18   3       77.40       87.93      6.62 o 
   0  18   3      743.33      739.01     16.16 o 
   1  18   3        3.35        1.84      2.23 o 
   2  18   3        4.29        7.92      4.02 o 
   3  18   3      133.30      110.26     10.86 o 
   4  18   3       12.39       19.94      6.45 o 
  -4  19   3       22.51       20.72      7.92 o 
  -3  19   3      129.50      124.79     11.11 o 
  -2  19   3      103.88       97.59      7.50 o 
  -1  19   3      121.85      129.09      8.15 o 
   0  19   3        0.02        5.50      2.52 o 
   1  19   3       89.10       69.53      7.24 o 
   2  19   3      143.88      157.77     12.39 o 
   3  19   3        0.04        5.25      8.26 o 
   4  19   3        0.67        1.23      4.73 o 
  -4  20   3       11.40        9.79      5.57 o 
  -3  20   3       13.60       13.02      4.55 o 
  -2  20   3       12.68       10.14      3.22 o 
  -1  20   3      135.48      148.27      8.89 o 
   0  20   3      474.40      493.16     22.94 o 
   1  20   3      564.15      517.34     20.02 o 
   2  20   3       57.54       58.92      8.18 o 
   3  20   3       19.69       15.46      4.70 o 
   4  20   3        0.50        0.88      3.77 o 
  -4  21   3        2.14       -3.45      5.36 o 
  -3  21   3       99.26      107.74     11.58 o 
  -2  21   3      126.36      118.06      8.72 o 
  -1  21   3        0.25        6.12      3.78 o 
   0  21   3      165.53      158.73     10.28 o 
   1  21   3        0.50       -0.47      4.95 o 
   2  21   3      184.17      192.65     13.91 o 
   3  21   3       54.74       58.98      8.80 o 
  -3  22   3       28.96       35.61      7.05 o 
  -2  22   3       11.28       26.24      5.00 o 
  -1  22   3      732.26      840.47     21.74 o 
   0  22   3       14.71       11.41      3.47 o 
   1  22   3       13.29        7.15      3.47 o 
   2  22   3       82.72       81.96      9.35 o 
   3  22   3      113.12      112.42     16.08 o 
  -3  23   3        1.38       -0.06      6.76 o 
  -2  23   3      105.46      113.92     13.62 o 
  -1  23   3        0.22       14.37      4.45 o 
   0  23   3        3.55        5.03      3.15 o 
   1  23   3       40.10       32.05      7.02 o 
   2  23   3       17.54       14.75      5.21 o 
   3  23   3        3.13        0.26      5.11 o 
  -3  24   3       23.18       19.73      6.00 o 
  -2  24   3       51.99       71.39      9.80 o 
  -1  24   3       62.34       57.85      8.33 o 
   0  24   3        1.74        4.91      3.18 o 
   1  24   3       38.54       37.04      6.80 o 
   2  24   3       65.34       59.53      8.26 o 
   3  24   3       12.02        4.93      7.82 o 
  -3  25   3       36.06       41.19     12.43 o 
  -2  25   3       47.80       62.74      9.16 o 
  -1  25   3        4.11        1.28      4.19 o 
   0  25   3       27.86       27.83      8.88 o 
   1  25   3       89.41       85.69      8.98 o 
   2  25   3       71.00       77.09      9.52 o 
   3  25   3        2.15        0.88      3.39 o 
  -2  26   3       37.27       29.06     10.04 o 
  -1  26   3        0.42       -4.48      4.48 o 
   0  26   3       64.79       61.61     12.25 o 
   1  26   3        1.91        8.71      6.55 o 
   2  26   3        4.78        9.50      9.18 o 
  -2  27   3        0.20        5.60      6.49 o 
  -1  27   3        2.01       -3.22      3.96 o 
   0  27   3       19.21       30.07      9.62 o 
   1  27   3        4.66        2.64      5.91 o 
   2  27   3       54.87       76.29     15.36 o 
  -1  28   3        5.84       15.42      6.24 o 
   0  28   3      125.74      135.63     18.90 o 
   1  28   3       15.45       12.17      7.82 o 
  -1  29   3        2.36       -3.83      4.61 o 
   0  29   3        3.60       24.85     10.41 o 
   1  29   3       24.27       22.71      8.82 o 
  -5   0   4        0.04       -1.01      3.49 o 
  -4   0   4      108.33      105.97      9.93 o 
  -3   0   4      618.19      589.36     19.97 o 
  -2   0   4     4625.64     5002.90     49.13 o 
  -1   0   4      299.11      286.12     11.59 o 
   0   0   4      180.09      147.84     10.04 o 
   1   0   4      288.38      276.48     18.61 o 
   2   0   4     1198.51     1395.68     27.57 o 
   3   0   4      701.31      715.30     22.94 o 
   4   0   4      141.70      150.71     12.29 o 
   5   0   4       28.66       25.24      7.87 o 
  -5   1   4       11.11       10.98      3.25 o 
  -4   1   4       83.63       70.80      5.89 o 
  -3   1   4        2.55        2.41      1.03 o 
  -2   1   4        1.28        4.71      2.15 o 
  -1   1   4     2037.64     2192.02     35.88 o 
   0   1   4     1152.75     1216.93     26.21 o 
   1   1   4     1694.26     1675.29     22.03 o 
   2   1   4       72.44       66.81      5.13 o 
   3   1   4       24.23       14.87      3.86 o 
   4   1   4       75.93       91.06      6.57 o 
   5   1   4       36.99       36.36      9.67 o 
  -5   2   4       27.03       20.89      4.10 o 
  -4   2   4       66.71       53.73      5.30 o 
  -3   2   4        0.98        0.58      1.31 o 
  -2   2   4      225.92      248.21      8.97 o 
  -1   2   4       22.02       20.43      1.43 o 
   0   2   4      208.98      194.12     10.67 o 
   1   2   4     1080.12     1127.55     23.50 o 
   2   2   4        2.34       -1.01      1.91 o 
   3   2   4        9.10        5.11      2.02 o 
   4   2   4       36.97       25.37      3.81 o 
   5   2   4       17.43       17.60      5.99 o 
  -5   3   4       75.41       86.09      8.54 o 
  -4   3   4      189.49      178.50     10.49 o 
  -3   3   4        3.26        1.71      1.35 o 
  -2   3   4       37.47       35.02      2.31 o 
  -1   3   4     4308.31     4726.18     35.90 o 
   0   3   4     1321.89     1251.52     20.92 o 
   1   3   4     3483.33     3755.99     21.01 o 
   2   3   4      228.56      236.86      9.08 o 
   3   3   4       38.24       39.19      2.93 o 
   4   3   4       35.16       32.70      5.05 o 
   5   3   4      120.52      145.44     18.80 o 
  -5   4   4       32.94       21.32      5.89 o 
  -4   4   4       36.35       34.32      4.77 o 
  -3   4   4      365.36      357.73     19.24 o 
  -2   4   4     1177.60     1139.87     16.52 o 
  -1   4   4      618.00      622.84      7.02 o 
   0   4   4       36.13       27.79      3.13 o 
   1   4   4      361.94      361.30      7.14 o 
   2   4   4     2121.40     2136.76     26.88 o 
   3   4   4        0.49       -0.30      2.35 o 
   4   4   4      286.95      283.97     13.40 o 
   5   4   4        9.51       13.19      4.72 o 
  -5   5   4        0.33       -0.35      4.90 o 
  -4   5   4        0.32        1.10      3.22 o 
  -3   5   4       55.39       61.48      5.65 o 
  -2   5   4      110.27       96.06      4.54 o 
  -1   5   4        0.54        0.05      1.23 o 
   0   5   4     1548.94     1640.64     21.44 o 
   1   5   4      211.72      245.07      7.12 o 
   2   5   4      181.36      177.39      7.87 o 
   3   5   4      147.66      136.33      8.37 o 
   4   5   4        7.79        7.14      3.20 o 
   5   5   4        9.02       14.94      4.49 o 
  -5   6   4        2.28        4.43      4.20 o 
  -4   6   4        1.03       -0.93      3.60 o 
  -3   6   4      331.27      342.84     11.98 o 
  -2   6   4     1908.95     1827.65     23.24 o 
  -1   6   4      831.50      860.22     11.73 o 
   0   6   4      194.10      181.36      7.64 o 
   1   6   4     1586.91     1694.41     19.84 o 
   2   6   4     3148.91     3390.47     34.07 o 
   3   6   4        4.84        2.33      2.36 o 
   4   6   4        5.28        2.69      3.01 o 
   5   6   4        5.64        1.61      5.03 o 
  -5   7   4       56.06       58.00     10.42 o 
  -4   7   4      215.28      222.37     15.17 o 
  -3   7   4       27.37       20.48      3.06 o 
  -2   7   4      125.84      111.53      4.79 o 
  -1   7   4      910.67      822.06     11.81 o 
   0   7   4     2464.74     2645.45     23.77 o 
   1   7   4      361.66      330.72      7.97 o 
   2   7   4       23.08       17.82      2.85 o 
   3   7   4       58.50       42.41      5.85 o 
   4   7   4       74.25       76.76      8.95 o 
   5   7   4      126.16      136.63     10.85 o 
  -5   8   4        0.06        6.91      6.06 o 
  -4   8   4      143.51      134.36     13.04 o 
  -3   8   4        5.02        8.12      2.32 o 
  -2   8   4      280.56      242.98      6.21 o 
  -1   8   4     1314.74     1447.82     19.35 o 
   0   8   4      442.72      384.17      9.34 o 
   1   8   4       49.03       45.10      2.43 o 
   2   8   4      324.15      319.03     10.69 o 
   3   8   4       11.97       15.83      4.64 o 
   4   8   4       64.47       63.80      8.44 o 
   5   8   4        0.10        5.07      3.80 o 
  -5   9   4        1.54       12.89      4.63 o 
  -4   9   4       78.11       73.77      7.14 o 
  -3   9   4      453.86      457.37     13.18 o 
  -2   9   4      737.50      784.56     22.23 o 
  -1   9   4      374.22      433.88     12.97 o 
   0   9   4      405.95      450.42     13.08 o 
   1   9   4      140.71      159.38      6.19 o 
   2   9   4        0.05       -1.16      8.00 o 
   3   9   4      204.62      222.25     13.97 o 
   4   9   4       27.54       33.80      7.71 o 
   5   9   4       34.08       40.29      6.74 o 
  -5  10   4        3.60        9.50      5.93 o 
  -4  10   4       63.98       56.92      8.74 o 
  -3  10   4     1071.63     1098.25     17.23 o 
  -2  10   4       66.49       48.16      3.27 o 
  -1  10   4      447.81      469.29     15.77 o 
   0  10   4        0.57        1.33      1.70 o 
   1  10   4      543.09      512.48     10.48 o 
   2  10   4      403.46      367.15     15.76 o 
   3  10   4      140.53      129.37     11.77 o 
   4  10   4       16.72       14.60      5.17 o 
   5  10   4       20.86       32.38      9.27 o 
  -5  11   4        0.33        5.49      6.42 o 
  -4  11   4      382.97      425.85     22.33 o 
  -3  11   4       86.12       82.33      5.70 o 
  -2  11   4        0.19        1.94      1.15 o 
  -1  11   4      685.91      663.91     17.36 o 
   0  11   4       38.19       40.09      7.65 o 
   1  11   4      874.89      871.57     15.73 o 
   2  11   4        2.42        5.90      3.55 o 
   3  11   4        2.93        4.07      5.77 o 
   4  11   4      136.79      130.67     11.96 o 
   5  11   4        2.04       -0.16      6.19 o 
  -5  12   4       16.60       29.04      8.02 o 
  -4  12   4       43.31       41.15     11.80 o 
  -3  12   4       28.14       23.55      2.85 o 
  -2  12   4       13.07       17.00      2.24 o 
  -1  12   4      361.98      370.64     33.20 o 
   0  12   4      165.51      174.21      8.75 o 
   1  12   4       13.58        7.50      2.92 o 
   2  12   4       12.06       14.61      3.87 o 
   3  12   4        1.40       -3.32      3.32 o 
   4  12   4       22.49       27.72      7.01 o 
   5  12   4        2.33        3.69      4.04 o 
  -5  13   4       51.69       89.57     12.68 o 
  -4  13   4      161.95      182.24     15.23 o 
  -3  13   4       61.14       53.32      6.31 o 
  -2  13   4        1.41        3.81      1.68 o 
  -1  13   4      435.35      397.53     11.75 o 
   0  13   4        0.25       -0.60      0.60 o 
   1  13   4      113.87      106.74      6.79 o 
   2  13   4        0.93        0.57      3.07 o 
   3  13   4      281.96      243.07     14.93 o 
   4  13   4       66.71       85.29     10.05 o 
  -4  14   4      107.73      130.26     13.48 o 
  -3  14   4        1.83        5.81      3.08 o 
  -2  14   4      410.67      423.71     14.26 o 
  -1  14   4        1.32       -2.15      2.15 o 
   0  14   4       28.90       24.88      3.74 o 
   1  14   4       92.51       89.84      5.35 o 
   2  14   4      338.63      347.34     16.45 o 
   3  14   4        0.55        3.03      3.72 o 
   4  14   4        2.58        4.79      4.19 o 
  -4  15   4       12.96       17.87      6.63 o 
  -3  15   4       59.53       65.33     12.58 o 
  -2  15   4       63.55       54.44      3.81 o 
  -1  15   4       18.31       22.21      3.49 o 
   0  15   4      189.00      200.00     10.11 o 
   1  15   4       37.63       35.87      3.55 o 
   2  15   4        0.03        2.42      4.32 o 
   3  15   4       26.61       27.59     10.84 o 
   4  15   4        7.23        3.33      5.44 o 
  -4  16   4       63.70       71.18     10.27 o 
  -3  16   4        1.50       -3.14      5.06 o 
  -2  16   4      620.65      683.98     17.55 o 
  -1  16   4       34.08       36.27      3.97 o 
   0  16   4        3.67        3.51      2.37 o 
   1  16   4       20.96       24.86      3.22 o 
   2  16   4      296.07      296.40     15.79 o 
   3  16   4        5.18       -0.19      4.10 o 
   4  16   4        5.84        9.32      7.38 o 
  -4  17   4      119.17      125.74     18.95 o 
  -3  17   4        0.03        2.86      5.05 o 
  -2  17   4       12.02       13.42      3.42 o 
  -1  17   4       29.64       24.57      4.15 o 
   0  17   4      358.54      372.25     14.47 o 
   1  17   4       10.28        7.30      2.19 o 
   2  17   4       22.88       21.83      5.06 o 
   3  17   4       22.80       20.12      5.68 o 
   4  17   4      121.57      127.62     13.17 o 
  -4  18   4        3.19        2.34      4.84 o 
  -3  18   4       51.18       54.54     11.80 o 
  -2  18   4        3.76        4.61      2.53 o 
  -1  18   4       41.76       45.88      4.92 o 
   0  18   4      170.54      185.92     10.57 o 
   1  18   4      285.32      290.22     14.45 o 
   2  18   4       92.56       94.59      9.49 o 
   3  18   4       14.30       13.50     10.53 o 
   4  18   4       21.88       33.61      7.93 o 
  -4  19   4        0.01        6.50      6.80 o 
  -3  19   4       14.09       27.43      9.61 o 
  -2  19   4        0.46        4.63      2.63 o 
  -1  19   4       73.83       76.05      6.41 o 
   0  19   4      400.47      441.43     13.62 o 
   1  19   4       44.88       44.04      6.58 o 
   2  19   4        6.63        0.76      3.05 o 
   3  19   4        1.62       11.26      5.36 o 
   4  19   4       50.85       39.44      7.59 o 
  -4  20   4        4.60        2.15      8.08 o 
  -3  20   4      230.31      283.94     26.93 o 
  -2  20   4        8.38        5.27      2.54 o 
  -1  20   4      546.16      531.88     16.77 o 
   0  20   4       77.41       75.65      5.92 o 
   1  20   4      444.72      431.38     18.38 o 
   2  20   4       26.50       16.66      4.75 o 
   3  20   4      231.39      221.81     16.30 o 
   4  20   4       10.85        5.86      5.00 o 
  -3  21   4        0.93        7.80      8.89 o 
  -2  21   4        4.86        4.28      3.21 o 
  -1  21   4        2.36        3.63      2.84 o 
   0  21   4      109.76      101.44     23.07 o 
   1  21   4       43.88       40.64      9.18 o 
   2  21   4       11.00       12.80      4.19 o 
   3  21   4       32.50       35.08      7.38 o 
  -3  22   4       10.36       -2.36      4.86 o 
  -2  22   4       47.81       52.39      6.42 o 
  -1  22   4       13.88       13.79      4.09 o 
   0  22   4       49.50       46.11      6.19 o 
   1  22   4        0.05       -1.70      4.99 o 
   2  22   4       32.17       49.21      7.82 o 
   3  22   4       40.40       40.53      7.73 o 
  -3  23   4       18.27       18.87     10.08 o 
  -2  23   4       37.89       26.17      5.61 o 
  -1  23   4        0.11        9.82      4.03 o 
   0  23   4      539.37      549.24     20.47 o 
   1  23   4        7.98        4.13      2.47 o 
   2  23   4        1.19        7.06      4.50 o 
   3  23   4       32.00       43.10     15.15 o 
  -3  24   4        2.31        2.01      5.90 o 
  -2  24   4       35.40       45.56      6.46 o 
  -1  24   4       44.72       45.87     10.49 o 
   0  24   4       31.53       33.09      5.83 o 
   1  24   4        6.12        7.65      4.13 o 
   2  24   4       47.46       45.64      7.78 o 
   3  24   4        3.15        9.80     10.44 o 
  -2  25   4       45.49       52.01      9.31 o 
  -1  25   4       10.02       13.86      7.28 o 
   0  25   4       22.62       19.09      4.83 o 
   1  25   4       36.54       34.60      7.24 o 
   2  25   4       23.75       25.62      6.86 o 
  -2  26   4       15.40       16.24      6.24 o 
  -1  26   4       53.13       82.21     14.59 o 
   0  26   4        7.04       18.70      7.79 o 
   1  26   4       55.90       60.65      9.13 o 
   2  26   4       15.24       28.42      6.87 o 
  -2  27   4        2.59       10.51      4.86 o 
  -1  27   4       69.33       73.74     13.74 o 
   0  27   4       87.25       99.93     15.25 o 
   1  27   4        0.49       11.98      6.81 o 
   2  27   4        5.41        5.23      3.19 o 
  -1  28   4        5.60       -8.91      8.91 o 
   0  28   4        2.01        6.32      6.60 o 
   1  28   4        2.16        1.57      6.33 o 
   0  29   4       85.17      118.67     18.86 o 
  -5   1   5        2.97        3.71      4.17 o 
  -4   1   5       30.10       28.17      4.04 o 
  -3   1   5       70.39       68.76      5.34 o 
  -2   1   5     1845.65     1947.24     23.01 o 
  -1   1   5      411.56      365.76      6.24 o 
   0   1   5      415.15      432.61     12.91 o 
   1   1   5       57.89       50.07      3.42 o 
   2   1   5      151.55      140.78      6.53 o 
   3   1   5       82.61       75.46      5.44 o 
   4   1   5       13.53        7.41      2.38 o 
   5   1   5        7.32        4.44      4.93 o 
  -5   2   5      126.33      116.53     12.01 o 
  -4   2   5      344.65      340.52     14.85 o 
  -3   2   5      524.91      512.80     15.83 o 
  -2   2   5       17.37       18.15      4.44 o 
  -1   2   5       30.83       29.27      1.95 o 
   0   2   5      157.37      129.87      9.85 o 
   1   2   5     2397.88     2553.95     25.76 o 
   2   2   5       27.20       22.42      2.79 o 
   3   2   5      104.68       96.79      6.33 o 
   4   2   5       20.91       17.23      3.56 o 
   5   2   5       95.10      104.04      9.47 o 
  -5   3   5       12.74       17.99      4.94 o 
  -4   3   5        0.38        3.93      3.25 o 
  -3   3   5      201.59      211.88     10.37 o 
  -2   3   5       94.91       93.97      5.84 o 
  -1   3   5      962.68     1066.06     22.05 o 
   0   3   5      450.98      427.87     18.05 o 
   1   3   5       16.65       14.67      1.70 o 
   2   3   5       97.98      104.70      6.43 o 
   3   3   5      256.78      257.25     10.25 o 
   4   3   5       77.12       93.98      7.04 o 
   5   3   5        0.21       -0.02      3.61 o 
  -5   4   5        1.42        1.01      3.78 o 
  -4   4   5      108.98      120.97      9.00 o 
  -3   4   5      269.42      273.16     11.91 o 
  -2   4   5      601.85      552.47     16.64 o 
  -1   4   5       78.26       76.12      6.59 o 
   0   4   5      152.92      144.57     11.00 o 
   1   4   5     1482.46     1436.24     14.80 o 
   2   4   5        1.30        0.34      1.07 o 
   3   4   5        9.77       11.35      3.62 o 
   4   4   5       90.22      103.56      8.65 o 
   5   4   5       18.83       19.12      4.11 o 
  -5   5   5       82.51       86.14     10.81 o 
  -4   5   5        0.00        2.27      2.68 o 
  -3   5   5     1043.39     1087.80     25.71 o 
  -2   5   5      110.31      110.16      3.45 o 
  -1   5   5     3373.74     3600.85     25.44 o 
   0   5   5       75.29       64.68      4.30 o 
   1   5   5        3.33        6.05      1.85 o 
   2   5   5      845.51      898.06     18.04 o 
   3   5   5        0.61        3.11      2.24 o 
   4   5   5       70.05       82.41      7.82 o 
   5   5   5        4.07        7.50      3.42 o 
  -5   6   5        1.47        2.16      2.47 o 
  -4   6   5      166.59      185.74     11.24 o 
  -3   6   5      635.00      706.93     24.88 o 
  -2   6   5      302.52      322.20      9.80 o 
  -1   6   5      867.70      931.15     13.27 o 
   0   6   5     1527.44     1585.56     29.25 o 
   1   6   5      161.26      197.24      8.08 o 
   2   6   5     1172.66     1270.68     26.57 o 
   3   6   5      524.35      509.04     16.51 o 
   4   6   5      119.45      102.02      8.60 o 
   5   6   5       24.11       22.88      5.15 o 
  -5   7   5       10.50        9.11      5.71 o 
  -4   7   5        1.53        6.26      3.97 o 
  -3   7   5       89.95       83.53      7.77 o 
  -2   7   5     1217.62     1308.94     28.30 o 
  -1   7   5      658.75      750.66     16.16 o 
   0   7   5       32.78       28.75      2.95 o 
   1   7   5      487.64      543.94     11.38 o 
   2   7   5      553.72      510.37     13.71 o 
   3   7   5       72.69       67.00      6.26 o 
   4   7   5      227.80      208.80     16.06 o 
   5   7   5        0.01        2.72      3.41 o 
  -5   8   5       43.67       47.82      9.62 o 
  -4   8   5       18.50       13.02      4.69 o 
  -3   8   5      398.37      394.04     16.84 o 
  -2   8   5        2.59        2.03      1.54 o 
  -1   8   5      743.14      713.22     14.44 o 
   0   8   5      772.56      762.63     14.22 o 
   1   8   5       32.81       17.15      2.16 o 
   2   8   5      867.97      876.21     17.94 o 
   3   8   5      672.88      713.32     19.44 o 
   4   8   5        0.23        0.12      3.50 o 
   5   8   5      147.29      137.05     11.06 o 
  -5   9   5       14.04       11.00      5.32 o 
  -4   9   5      107.74      117.79     12.80 o 
  -3   9   5      216.49      226.54     11.49 o 
  -2   9   5      451.12      446.69     10.34 o 
  -1   9   5      951.43      978.00     20.64 o 
   0   9   5      489.22      527.43     12.20 o 
   1   9   5       76.61       85.89      3.56 o 
   2   9   5       11.09        9.13      2.67 o 
   3   9   5      466.05      469.67     22.82 o 
   4   9   5        3.48        0.87      3.77 o 
   5   9   5        7.53        4.37      4.64 o 
  -5  10   5        2.22        2.88      4.26 o 
  -4  10   5       73.86       75.97     10.04 o 
  -3  10   5      148.87      122.22      7.96 o 
  -2  10   5      497.04      489.02     10.98 o 
  -1  10   5      175.00      168.36      7.30 o 
   0  10   5      311.38      324.76      9.81 o 
   1  10   5       94.09       93.02      5.37 o 
   2  10   5      106.46       96.37      6.16 o 
   3  10   5      239.95      233.81     14.81 o 
   4  10   5        0.58        1.80      4.04 o 
   5  10   5        7.06        5.09      4.66 o 
  -5  11   5        0.57        0.85      4.59 o 
  -4  11   5       17.93       15.65      5.71 o 
  -3  11   5      256.20      226.45     23.47 o 
  -2  11   5      149.13      139.50      6.56 o 
  -1  11   5       43.51       40.78      6.81 o 
   0  11   5       76.38       63.70      7.84 o 
   1  11   5      115.65       79.63      7.76 o 
   2  11   5      521.38      527.65     19.96 o 
   3  11   5      354.83      365.13     18.82 o 
   4  11   5        5.04        8.92      3.76 o 
  -4  12   5       65.13       87.38     11.19 o 
  -3  12   5      291.03      274.51     23.91 o 
  -2  12   5       56.61       50.93      3.66 o 
  -1  12   5      256.61      269.15     11.57 o 
   0  12   5      299.05      272.53     15.85 o 
   1  12   5      730.28      714.32     16.13 o 
   2  12   5       62.68       53.22      6.64 o 
   3  12   5        2.41        7.60      4.96 o 
   4  12   5       86.53       90.63     10.58 o 
  -4  13   5       22.83       17.24      6.11 o 
  -3  13   5        0.04        4.98      7.81 o 
  -2  13   5        2.14        1.32      1.30 o 
  -1  13   5      158.28      153.97      9.20 o 
   0  13   5       18.86       14.41      3.62 o 
   1  13   5       13.66       10.44      2.09 o 
   2  13   5        9.79       10.34      3.04 o 
   3  13   5       21.13       15.98      5.97 o 
   4  13   5       17.92       14.16      4.35 o 
  -4  14   5       64.70       67.41      9.90 o 
  -3  14   5        9.54       13.93      5.36 o 
  -2  14   5        0.00        1.13      2.93 o 
  -1  14   5      121.09      111.31      8.01 o 
   0  14   5      153.86      151.44      9.08 o 
   1  14   5      646.58      646.23     22.40 o 
   2  14   5      167.27      146.30     10.92 o 
   3  14   5        0.42        8.04      5.92 o 
   4  14   5       27.54       15.53      6.24 o 
  -4  15   5       33.66       40.01      8.28 o 
  -3  15   5        3.77        9.07      4.03 o 
  -2  15   5      577.84      612.05     16.69 o 
  -1  15   5       16.89       10.82      3.32 o 
   0  15   5       14.32       13.32      3.20 o 
   1  15   5       94.02       93.65      5.94 o 
   2  15   5      278.37      280.84     15.43 o 
   3  15   5      256.10      249.34     16.18 o 
   4  15   5       52.77       53.47      8.47 o 
  -4  16   5       14.52       16.84      8.05 o 
  -3  16   5       23.81       17.46      4.83 o 
  -2  16   5        0.55        1.32      2.17 o 
  -1  16   5      119.80      122.63      9.00 o 
   0  16   5      253.07      262.59     16.77 o 
   1  16   5      156.46      145.91      7.55 o 
   2  16   5      404.13      402.37     18.53 o 
   3  16   5       49.09       46.09      7.99 o 
   4  16   5       99.30      105.69     11.85 o 
  -4  17   5       57.27       68.90     10.41 o 
  -3  17   5       11.61        7.23      4.73 o 
  -2  17   5      294.63      318.32     12.50 o 
  -1  17   5      390.76      392.44     16.59 o 
   0  17   5      831.75      821.13     36.15 o 
   1  17   5      214.80      221.59      9.32 o 
   2  17   5      119.08      112.87     10.42 o 
   3  17   5       17.13        7.25      4.34 o 
   4  17   5       20.38       19.60      6.41 o 
  -4  18   5       36.13       58.84      9.82 o 
  -3  18   5       38.10       46.53     13.36 o 
  -2  18   5       10.95        9.83      2.64 o 
  -1  18   5      410.46      481.31     18.86 o 
   0  18   5      141.89      158.62     10.37 o 
   1  18   5      243.57      240.63     13.86 o 
   2  18   5        0.02       -0.45      3.15 o 
   3  18   5        0.10       -4.24      4.24 o 
   4  18   5      131.58      139.38     13.79 o 
  -4  19   5        2.13       -2.87      7.40 o 
  -3  19   5      149.81      169.32     20.86 o 
  -2  19   5       37.97       21.11      4.24 o 
  -1  19   5      557.82      598.99     21.59 o 
   0  19   5       17.85       15.56      4.16 o 
   1  19   5      407.43      445.24     19.06 o 
   2  19   5        0.18        5.39      3.87 o 
   3  19   5      146.67      136.99     20.48 o 
   4  19   5       10.25       15.39      5.00 o 
  -3  20   5       31.01       38.19     10.19 o 
  -2  20   5        0.03       -1.38      2.81 o 
  -1  20   5       41.68       36.29      6.10 o 
   0  20   5      134.29      143.25      8.33 o 
   1  20   5      132.82      131.53     12.30 o 
   2  20   5       15.45       10.97      5.79 o 
   3  20   5        5.43        3.90      6.20 o 
  -3  21   5       43.27       45.59     11.73 o 
  -2  21   5       65.04       72.07      8.73 o 
  -1  21   5       49.76       55.46      6.99 o 
   0  21   5       48.63       51.97      7.13 o 
   1  21   5       50.49       41.10      6.60 o 
   2  21   5       81.55      100.98     10.48 o 
   3  21   5       32.25       43.96      8.22 o 
  -3  22   5        1.65        0.32      5.87 o 
  -2  22   5        5.30        5.63      6.40 o 
  -1  22   5        5.89       12.68      8.80 o 
   0  22   5      166.13      167.52     12.04 o 
   1  22   5      121.19      129.29     10.96 o 
   2  22   5       14.40       26.20      6.13 o 
   3  22   5       29.07       26.49      7.82 o 
  -3  23   5        5.74       10.48      7.86 o 
  -2  23   5        7.92        8.38      4.16 o 
  -1  23   5        2.45        0.30      3.17 o 
   0  23   5       17.55       11.94      4.55 o 
   1  23   5        1.35       -0.01      2.66 o 
   2  23   5       29.77       42.86     13.24 o 
   3  23   5        4.54        4.40      6.25 o 
  -3  24   5        0.52       -0.68      5.40 o 
  -2  24   5       10.96        2.69      5.37 o 
  -1  24   5        2.18        4.90      6.23 o 
   0  24   5      112.77      111.18     10.09 o 
   1  24   5        1.12        2.41      5.55 o 
   2  24   5        6.83        3.85      3.69 o 
  -2  25   5       83.49       86.67     20.32 o 
  -1  25   5       95.35      118.79     16.10 o 
   0  25   5        0.52       -1.25      4.13 o 
   1  25   5       27.78       28.49     10.03 o 
   2  25   5       13.21       22.58      5.68 o 
  -2  26   5        2.16        3.49      5.12 o 
  -1  26   5        3.66       13.44      6.34 o 
   0  26   5       36.21       39.35      6.30 o 
   1  26   5       17.65       15.39      5.10 o 
   2  26   5        0.44        1.79      4.24 o 
  -1  27   5        7.90       10.29      6.05 o 
   0  27   5        1.38       -2.76      4.58 o 
   1  27   5        3.28       -0.70      5.18 o 
  -1  28   5       51.36       60.68     12.36 o 
   0  28   5       19.28       19.23      9.17 o 
   1  28   5       16.84       17.15      7.84 o 
  -5   0   6       36.94       41.16      9.90 o 
  -4   0   6      322.60      344.02     20.32 o 
  -3   0   6      534.06      567.92     41.19 o 
  -2   0   6        0.09       -1.11      2.73 o 
  -1   0   6       20.28       15.17      2.56 o 
   0   0   6      278.27      247.28     16.26 o 
   1   0   6        3.14        0.18      2.68 o 
   2   0   6      557.06      487.71     23.33 o 
   3   0   6      701.24      779.05     26.25 o 
   4   0   6       65.34       71.13      8.98 o 
   5   0   6        9.84        5.52      3.97 o 
  -5   1   6       12.71       21.01      4.95 o 
  -4   1   6       88.52       95.08      8.54 o 
  -3   1   6        5.83        6.23      2.89 o 
  -2   1   6      251.69      229.91     13.50 o 
  -1   1   6      274.94      242.14      6.25 o 
   0   1   6       76.66       65.82      5.99 o 
   1   1   6       28.62       27.95      4.48 o 
   2   1   6      235.54      226.04      8.50 o 
   3   1   6      299.02      291.55     11.82 o 
   4   1   6        6.31        3.48      3.14 o 
   5   1   6       15.06       14.27      3.47 o 
  -5   2   6        4.76        1.42      3.67 o 
  -4   2   6       70.85       64.93      6.77 o 
  -3   2   6      246.02      254.24     11.57 o 
  -2   2   6       43.34       47.09      4.59 o 
  -1   2   6      213.62      206.26      5.47 o 
   0   2   6       55.79       40.04      4.83 o 
   1   2   6       40.52       49.31      5.46 o 
   2   2   6        1.75        0.64      2.18 o 
   3   2   6       91.82       79.39      6.57 o 
   4   2   6        0.20        1.56      2.91 o 
   5   2   6        0.70        0.16      4.79 o 
  -5   3   6       23.80       31.25      6.75 o 
  -4   3   6       46.39       48.87      6.05 o 
  -3   3   6      415.06      445.37     15.20 o 
  -2   3   6      230.29      201.27      9.13 o 
  -1   3   6       42.12       41.76      2.96 o 
   0   3   6     1742.84     1726.67     38.46 o 
   1   3   6        2.08        9.82      2.56 o 
   2   3   6       59.91       68.16      5.39 o 
   3   3   6        1.22       -2.53      2.99 o 
   4   3   6      103.95       99.94      7.58 o 
   5   3   6       41.87       46.68      7.91 o 
  -5   4   6       73.62       68.77      7.93 o 
  -4   4   6        1.62        4.29      3.42 o 
  -3   4   6       52.36       46.55      5.08 o 
  -2   4   6      634.77      611.72     17.76 o 
  -1   4   6       14.60       17.34      2.13 o 
   0   4   6       10.42        5.60      3.30 o 
   1   4   6       31.94       38.83      3.59 o 
   2   4   6      478.00      475.09     13.78 o 
   3   4   6      109.92       93.57      7.71 o 
   4   4   6        4.64        0.51      2.54 o 
   5   4   6        4.39        9.79      4.60 o 
  -5   5   6        4.28        2.21      2.84 o 
  -4   5   6        2.28        1.72      2.49 o 
  -3   5   6       32.07       31.84      4.54 o 
  -2   5   6      234.96      211.36      9.87 o 
  -1   5   6      377.72      392.61      9.08 o 
   0   5   6        9.25        6.71      1.71 o 
   1   5   6      242.68      228.85     12.82 o 
   2   5   6        7.43        9.60      2.57 o 
   3   5   6       59.30       63.79      6.21 o 
   4   5   6       49.69       36.00      4.51 o 
   5   5   6        0.56        0.80      4.19 o 
  -5   6   6       29.93       32.17      5.80 o 
  -4   6   6       43.53       39.34      5.26 o 
  -3   6   6       39.79       46.22      5.54 o 
  -2   6   6      761.39      806.04     13.04 o 
  -1   6   6      370.21      357.69      8.92 o 
   0   6   6      306.33      315.37     11.72 o 
   1   6   6        0.39        1.67      1.68 o 
   2   6   6      319.01      300.72     11.40 o 
   3   6   6       98.80      116.32      8.32 o 
   4   6   6       63.70       76.33      6.72 o 
   5   6   6        9.25       12.65      8.62 o 
  -5   7   6      126.95      150.62     14.96 o 
  -4   7   6        6.89       10.65      3.26 o 
  -3   7   6      474.96      473.46     19.69 o 
  -2   7   6        2.63        1.68      1.54 o 
  -1   7   6       17.08       20.15      2.83 o 
   0   7   6      535.32      486.58     14.40 o 
   1   7   6      189.51      205.50      7.60 o 
   2   7   6      190.06      191.67      8.92 o 
   3   7   6       24.58       18.82      3.56 o 
   4   7   6       77.41       75.88      8.76 o 
   5   7   6       35.98       58.11      7.88 o 
  -5   8   6        4.45        4.81      6.56 o 
  -4   8   6      244.59      265.97     13.72 o 
  -3   8   6       65.70       65.36      6.10 o 
  -2   8   6        0.63       -0.94      1.61 o 
  -1   8   6       58.75       51.93      4.30 o 
   0   8   6       32.13       28.62      3.12 o 
   1   8   6      333.22      354.49     14.72 o 
   2   8   6       11.14        8.91      2.61 o 
   3   8   6       29.12       23.46      5.28 o 
   4   8   6        5.89        7.23      3.81 o 
  -5   9   6       66.78       87.68     12.64 o 
  -4   9   6       47.50       37.29      5.73 o 
  -3   9   6       25.72       28.17      4.09 o 
  -2   9   6      101.96       94.24      4.92 o 
  -1   9   6       18.42       14.51      2.50 o 
   0   9   6      979.06      987.77     17.41 o 
   1   9   6      128.93      121.68      5.92 o 
   2   9   6      195.25      201.36      9.60 o 
   3   9   6       19.14       20.70      4.14 o 
   4   9   6        1.80        1.23      3.87 o 
  -4  10   6       12.89        8.93      5.22 o 
  -3  10   6      126.69      138.16      8.81 o 
  -2  10   6      320.24      317.87     11.38 o 
  -1  10   6      460.88      446.35     12.75 o 
   0  10   6      629.77      597.27     13.91 o 
   1  10   6      243.84      232.63      6.19 o 
   2  10   6       54.78       49.22      4.85 o 
   3  10   6      225.20      210.13     16.25 o 
   4  10   6       11.73       16.46      5.60 o 
  -4  11   6       76.21       70.30     10.33 o 
  -3  11   6       12.35        6.54      2.28 o 
  -2  11   6      163.47      156.01      6.79 o 
  -1  11   6        9.81       13.09      3.75 o 
   0  11   6      150.21      118.02     10.92 o 
   1  11   6       16.41       14.52      1.86 o 
   2  11   6       77.26       75.12      8.06 o 
   3  11   6        8.79        7.18      3.33 o 
   4  11   6       16.21       14.59      4.88 o 
  -4  12   6        2.43       -1.14      4.25 o 
  -3  12   6        0.01       -3.20      3.20 o 
  -2  12   6      266.48      237.24      8.44 o 
  -1  12   6      166.89      143.67      7.45 o 
   0  12   6       42.23       35.13      3.86 o 
   1  12   6        2.67        2.31      1.50 o 
   2  12   6        0.02       -0.51      3.52 o 
   3  12   6       40.78       55.29      8.44 o 
   4  12   6        0.00       -0.41      3.28 o 
  -4  13   6       48.54       65.57     10.17 o 
  -3  13   6      137.31      136.33     12.71 o 
  -2  13   6      115.23      101.59      5.67 o 
  -1  13   6       71.06       67.44      5.46 o 
   0  13   6      680.77      666.76     15.87 o 
   1  13   6      366.59      348.94      9.90 o 
   2  13   6      147.91      134.54     10.85 o 
   3  13   6       72.43       79.65     14.91 o 
   4  13   6       27.84       26.31      6.75 o 
  -4  14   6        0.01        4.00      4.07 o 
  -3  14   6        4.80       -1.80      5.05 o 
  -2  14   6      168.15      158.68      8.13 o 
  -1  14   6      645.03      652.85     16.76 o 
   0  14   6        1.10       -0.51      2.06 o 
   1  14   6        1.28        1.76      1.54 o 
   2  14   6       47.07       50.70     12.14 o 
   3  14   6       26.94       24.70      5.67 o 
   4  14   6      103.15       97.86     17.73 o 
  -4  15   6        4.21        4.91      5.07 o 
  -3  15   6        1.16       -2.05      8.21 o 
  -2  15   6        2.38        2.76      1.59 o 
  -1  15   6       48.24       47.77      5.09 o 
   0  15   6      224.73      215.32     14.19 o 
   1  15   6      167.14      166.53      8.57 o 
   2  15   6        0.95       -0.05      3.26 o 
   3  15   6       14.17        6.66      4.17 o 
   4  15   6        3.35        4.78      4.44 o 
  -4  16   6       10.40       -0.94      5.16 o 
  -3  16   6      100.05      119.50     23.15 o 
  -2  16   6      121.95      113.38     13.23 o 
  -1  16   6      263.16      252.81     10.98 o 
   0  16   6      187.01      172.86     16.64 o 
   1  16   6        0.67        2.88      1.70 o 
   2  16   6       98.50      114.27     10.59 o 
   3  16   6       25.39       27.14      6.18 o 
   4  16   6       55.27       62.32     10.07 o 
  -4  17   6       95.28      125.24     14.27 o 
  -3  17   6      166.61      169.25     14.89 o 
  -2  17   6       12.75        8.23      2.74 o 
  -1  17   6        0.95       -2.91      8.18 o 
   0  17   6      140.57      149.67      8.32 o 
   1  17   6      651.48      631.54     21.52 o 
   2  17   6       26.16       27.96      6.19 o 
   3  17   6       22.16       18.89      5.68 o 
   4  17   6       18.71       17.64      5.20 o 
  -4  18   6        5.39       17.73      7.67 o 
  -3  18   6       28.19       23.93      6.47 o 
  -2  18   6       18.32       20.79      3.72 o 
  -1  18   6       24.80       27.86      4.78 o 
   0  18   6      474.07      492.52     21.38 o 
   1  18   6      182.61      170.62     16.62 o 
   2  18   6       11.62       10.82      3.91 o 
   3  18   6       15.07       21.25      5.53 o 
  -3  19   6        9.75       15.35      4.98 o 
  -2  19   6        6.28        6.88      3.52 o 
  -1  19   6        1.67        4.62      5.93 o 
   0  19   6       42.66       47.14      6.48 o 
   1  19   6       36.22       26.21      5.73 o 
   2  19   6       49.74       50.00      8.04 o 
   3  19   6        0.26        0.22      3.83 o 
  -3  20   6       26.99       34.99      7.48 o 
  -2  20   6      280.10      291.32     16.44 o 
  -1  20   6       19.92       17.70      4.45 o 
   0  20   6      111.66      115.06      9.59 o 
   1  20   6       11.83       17.52      4.97 o 
   2  20   6       54.39       46.42      7.62 o 
   3  20   6       98.42      120.52     13.01 o 
  -3  21   6       11.99       15.34      6.26 o 
  -2  21   6       35.03       34.86      6.17 o 
  -1  21   6        9.61       10.15      3.82 o 
   0  21   6      148.97      165.12     23.36 o 
   1  21   6        0.33        3.21      4.00 o 
   2  21   6       53.88       43.16      8.02 o 
   3  21   6       12.43       10.81      4.78 o 
  -3  22   6        1.55       -0.82     14.10 o 
  -2  22   6        1.77        4.09      4.38 o 
  -1  22   6       15.24       17.57      5.16 o 
   0  22   6        0.19        0.91      2.37 o 
   1  22   6       15.58       15.41      4.92 o 
   2  22   6        0.00       -0.92      2.77 o 
   3  22   6        5.65       16.66      5.82 o 
  -3  23   6       63.90       71.60     10.22 o 
  -2  23   6        5.95        7.94      4.12 o 
  -1  23   6       10.25       13.42      6.21 o 
   0  23   6       15.88       15.04      4.60 o 
   1  23   6      146.77      172.67     13.19 o 
   2  23   6        1.11        2.28      4.24 o 
  -2  24   6       53.99       68.53      9.13 o 
  -1  24   6       24.90       20.93      8.42 o 
   0  24   6       34.36       30.25      5.96 o 
   1  24   6        2.72       -1.92      7.62 o 
   2  24   6       22.10       32.72      7.81 o 
  -2  25   6       16.63       16.43     13.14 o 
  -1  25   6        2.65        8.38      4.68 o 
   0  25   6        3.87       -0.49      3.32 o 
   1  25   6        2.59       -2.82      3.59 o 
   2  25   6        8.33       17.47      5.67 o 
  -1  26   6        3.67       13.41      7.43 o 
   0  26   6       35.89       34.49      6.16 o 
   1  26   6        2.83       -0.18      2.92 o 
  -1  27   6        1.39        2.86      3.91 o 
   0  27   6       18.92       17.11      6.16 o 
   1  27   6       40.83       32.18      7.75 o 
  -5   1   7       28.11       31.93      6.96 o 
  -4   1   7       33.01       26.27      5.02 o 
  -3   1   7        1.95        2.17      2.89 o 
  -2   1   7      207.70      205.71     11.84 o 
  -1   1   7     1056.23     1137.67     14.92 o 
   0   1   7        3.54       -2.41      2.41 o 
   1   1   7        4.45       -3.61      3.61 o 
   2   1   7       54.22       44.53      7.25 o 
   3   1   7      133.36      126.18      7.66 o 
   4   1   7      154.77      173.82     10.02 o 
  -5   2   7        6.07        8.41      4.02 o 
  -4   2   7       22.43       25.24      4.93 o 
  -3   2   7      237.09      227.75     11.49 o 
  -2   2   7      175.84      188.78      9.43 o 
  -1   2   7      358.87      364.05      8.66 o 
   0   2   7      390.89      377.93     13.89 o 
   1   2   7      501.00      461.62     17.76 o 
   2   2   7      662.22      683.01     15.31 o 
   3   2   7       54.64       51.83      6.68 o 
   4   2   7      118.78      120.89      8.66 o 
  -5   3   7        0.00       -2.64      2.64 o 
  -4   3   7       25.58       17.06      4.30 o 
  -3   3   7      248.67      261.87     12.39 o 
  -2   3   7      766.23      802.33     17.72 o 
  -1   3   7        3.14        2.29      2.00 o 
   0   3   7        6.82        0.39      2.71 o 
   1   3   7      194.46      192.29     14.86 o 
   2   3   7      191.28      195.16      8.37 o 
   3   3   7      711.81      760.16     18.79 o 
   4   3   7        0.03       -0.55      2.96 o 
  -5   4   7       21.35       19.52      4.86 o 
  -4   4   7      104.02      104.38      9.13 o 
  -3   4   7       19.40       16.08      3.64 o 
  -2   4   7      653.45      656.51     17.20 o 
  -1   4   7       51.62       56.32      3.89 o 
   0   4   7       13.46       13.91      5.45 o 
   1   4   7      184.87      176.15     26.60 o 
   2   4   7      518.63      526.63     15.14 o 
   3   4   7       71.37       91.28      6.98 o 
   4   4   7        3.11        1.02      2.63 o 
  -5   5   7      137.89      144.55     21.08 o 
  -4   5   7       43.81       37.60      5.45 o 
  -3   5   7      291.58      273.99     12.65 o 
  -2   5   7     1226.64     1308.26     16.36 o 
  -1   5   7      455.64      420.17     10.18 o 
   0   5   7       30.85       26.50      6.71 o 
   1   5   7       33.19       29.81     13.22 o 
   2   5   7        0.93        1.51      2.19 o 
   3   5   7      839.98      936.49     20.77 o 
   4   5   7        6.73        4.75      3.78 o 
  -5   6   7       46.14       51.15      9.38 o 
  -4   6   7       10.17       10.69      3.17 o 
  -3   6   7      215.72      208.75     11.18 o 
  -2   6   7       30.49       28.85      2.97 o 
  -1   6   7        5.39        4.90      1.61 o 
   0   6   7      359.15      348.56     13.87 o 
   1   6   7      780.02      810.10     19.58 o 
   2   6   7       17.11       15.92      2.96 o 
   3   6   7      204.99      193.76     10.94 o 
   4   6   7       24.05       20.51      3.43 o 
  -4   7   7        1.82       -1.08      2.79 o 
  -3   7   7      118.04      106.68      8.16 o 
  -2   7   7       85.58       76.59      4.46 o 
  -1   7   7      601.63      638.71     18.35 o 
   0   7   7      350.24      379.63     11.78 o 
   1   7   7      303.10      303.61     15.87 o 
   2   7   7       53.03       39.21      4.43 o 
   3   7   7       59.14       58.18      6.24 o 
   4   7   7       24.30       23.83      4.96 o 
  -4   8   7       26.31       32.69      6.02 o 
  -3   8   7      716.35      704.91     20.66 o 
  -2   8   7        3.07        3.79      2.39 o 
  -1   8   7       90.58       87.11      5.68 o 
   0   8   7       97.31       95.37     11.62 o 
   1   8   7      609.20      621.12     17.10 o 
   2   8   7       44.00       34.19      4.23 o 
   3   8   7       28.18       31.16      6.71 o 
   4   8   7       14.36        8.15      3.52 o 
  -4   9   7        0.43       -2.86      3.74 o 
  -3   9   7        4.95        5.50      3.01 o 
  -2   9   7      241.76      239.89      8.17 o 
  -1   9   7       19.31       10.67      2.33 o 
   0   9   7     1103.79     1134.30     19.98 o 
   1   9   7      171.23      189.75      7.86 o 
   2   9   7        1.38        1.97      2.14 o 
   3   9   7      265.17      259.64     16.57 o 
   4   9   7       15.60       15.38      6.34 o 
  -4  10   7        3.28        2.82      4.39 o 
  -3  10   7        6.48        6.25      2.81 o 
  -2  10   7       13.38       13.59      2.39 o 
  -1  10   7      315.68      335.37     11.44 o 
   0  10   7       34.31       23.54      6.39 o 
   1  10   7       46.10       45.17      4.09 o 
   2  10   7        1.71        2.90      5.97 o 
   3  10   7       40.98       29.97      6.49 o 
   4  10   7        0.05        0.72      3.88 o 
  -4  11   7       51.80       54.30      8.96 o 
  -3  11   7       43.44       43.50      5.51 o 
  -2  11   7        4.29        0.98      2.12 o 
  -1  11   7      110.72      108.14      6.99 o 
   0  11   7      822.94      817.78     18.42 o 
   1  11   7        4.14        1.82      1.90 o 
   2  11   7        8.73        6.41      3.79 o 
   3  11   7      117.71      135.91     14.68 o 
   4  11   7        4.32       -0.55      4.02 o 
  -4  12   7      192.71      221.39     21.25 o 
  -3  12   7       34.73       32.24      5.03 o 
  -2  12   7      273.00      251.42      9.00 o 
  -1  12   7       58.45       51.10      5.03 o 
   0  12   7      230.40      226.53      9.54 o 
   1  12   7      123.85      126.21      5.85 o 
   2  12   7       90.66       82.34      8.84 o 
   3  12   7       19.02       23.28      6.00 o 
   4  12   7        2.47        1.67     15.64 o 
  -4  13   7       12.63       17.93      5.75 o 
  -3  13   7       43.73       47.11      9.29 o 
  -2  13   7        0.63        1.41      1.98 o 
  -1  13   7        0.29        0.60      2.67 o 
   0  13   7      192.67      190.52     15.20 o 
   1  13   7        2.34        2.22      1.42 o 
   2  13   7       81.20       68.46      7.97 o 
   3  13   7       24.93       21.44      5.73 o 
   4  13   7       40.24       39.39     10.51 o 
  -4  14   7        5.99       11.78      7.50 o 
  -3  14   7       63.36       68.40      9.21 o 
  -2  14   7      542.42      535.27     16.17 o 
  -1  14   7      405.34      411.09     13.88 o 
   0  14   7       77.95       66.09      5.32 o 
   1  14   7        8.32        5.70      2.00 o 
   2  14   7      304.31      290.25     16.28 o 
   3  14   7       25.53       20.25      4.21 o 
   4  14   7        0.90        2.82     10.30 o 
  -4  15   7        5.12        7.42      4.35 o 
  -3  15   7        3.54        2.23      4.42 o 
  -2  15   7       13.76       12.38      2.86 o 
  -1  15   7      694.65      741.21     19.00 o 
   0  15   7        0.71        0.70      2.14 o 
   1  15   7      540.75      557.62     16.09 o 
   2  15   7      294.95      298.49     17.09 o 
   3  15   7        3.13       -0.14      4.11 o 
   4  15   7       42.20       43.72     12.66 o 
  -4  16   7       36.55       42.89     11.28 o 
  -3  16   7      127.80      141.61     13.67 o 
  -2  16   7       54.02       47.30      5.58 o 
  -1  16   7      154.03      146.53      9.04 o 
   0  16   7       79.33       84.68      6.35 o 
   1  16   7      726.10      810.96     19.78 o 
   2  16   7       65.28       49.92      7.65 o 
   3  16   7       11.47       15.81      5.82 o 
  -3  17   7        7.97       -2.24      3.86 o 
  -2  17   7        7.92        6.51      2.96 o 
  -1  17   7      322.96      331.37     13.28 o 
   0  17   7      260.82      226.77     12.94 o 
   1  17   7      229.77      234.30     11.04 o 
   2  17   7      104.39       87.80      9.64 o 
   3  17   7        0.65       -1.76      4.71 o 
  -3  18   7       50.89       50.39      8.28 o 
  -2  18   7       86.96       80.65     10.00 o 
  -1  18   7       34.90       42.86      8.69 o 
   0  18   7      112.70      112.66     11.64 o 
   1  18   7       37.94       41.07      6.31 o 
   2  18   7       25.43       27.59      6.08 o 
   3  18   7        6.36        0.82      3.90 o 
  -3  19   7        0.25       -5.05      5.05 o 
  -2  19   7       72.37       57.89      6.21 o 
  -1  19   7        7.57       10.36      3.26 o 
   0  19   7      332.78      319.15     15.98 o 
   1  19   7       92.35       88.78      9.38 o 
   2  19   7       93.08       85.88      9.90 o 
   3  19   7       33.92       40.91      8.26 o 
  -3  20   7        7.05       -0.36      4.08 o 
  -2  20   7        0.69       -2.95      2.95 o 
  -1  20   7       14.71       12.14      3.31 o 
   0  20   7        7.65       12.50      3.26 o 
   1  20   7        0.70        0.52      2.92 o 
   2  20   7       15.50       16.77      5.35 o 
   3  20   7        8.53       10.75      5.06 o 
  -3  21   7        6.81       18.06      6.21 o 
  -2  21   7        7.69        3.88      3.24 o 
  -1  21   7      124.31      125.35      8.89 o 
   0  21   7       30.34       29.11      4.65 o 
   1  21   7        6.80        4.56      3.31 o 
   2  21   7        0.01        0.89      7.87 o 
   3  21   7       40.57       47.33      9.32 o 
  -2  22   7        9.27       10.77      3.45 o 
  -1  22   7       15.91       16.90      4.71 o 
   0  22   7       11.82       14.34      4.70 o 
   1  22   7       48.60       52.64     13.42 o 
   2  22   7       23.25       28.15      8.75 o 
  -2  23   7        1.56       -0.94      3.05 o 
  -1  23   7        0.01        0.33      2.97 o 
   0  23   7       13.61       13.84      4.92 o 
   1  23   7        6.77        4.43      3.64 o 
   2  23   7        1.90        6.58      5.74 o 
  -2  24   7        4.17       10.54      3.46 o 
  -1  24   7       23.79       23.59      5.69 o 
   0  24   7        1.66        4.67      5.80 o 
   1  24   7       28.16       25.88     10.83 o 
   2  24   7       20.20       23.46      6.27 o 
  -1  25   7       62.24       73.89      9.21 o 
   0  25   7       20.13       22.00      5.31 o 
   1  25   7        0.31       -2.77      3.80 o 
  -1  26   7        0.28        5.15      4.70 o 
   0  26   7        1.45        5.42      3.83 o 
   1  26   7       29.60       36.30      8.34 o 
  -4   0   8        1.57        1.09      4.31 o 
  -3   0   8      126.57      125.05     15.28 o 
  -2   0   8       57.98       66.46     10.40 o 
  -1   0   8      778.30      765.24     25.19 o 
   0   0   8     1548.38     1710.56     44.84 o 
   1   0   8      130.94      128.63     14.73 o 
   2   0   8        5.84        3.53      7.98 o 
   3   0   8        0.44       -2.04      3.77 o 
   4   0   8      156.68      182.76     15.23 o 
  -4   1   8       24.31       30.45      7.08 o 
  -3   1   8       51.50       46.16      7.16 o 
  -2   1   8      327.05      329.39     15.70 o 
  -1   1   8       26.30       28.14      3.27 o 
   0   1   8       19.05       10.43      3.32 o 
   1   1   8      184.92      179.68     12.24 o 
   2   1   8       54.79       49.93      4.98 o 
   3   1   8       79.45       75.52      6.25 o 
   4   1   8        7.73        8.92      3.59 o 
  -4   2   8       31.59       33.91      7.28 o 
  -3   2   8       13.16       10.54      3.10 o 
  -2   2   8       50.55       48.40      6.34 o 
  -1   2   8      328.85      337.16      9.03 o 
   0   2   8        4.61        1.29      2.60 o 
   1   2   8        1.99       -1.03      3.05 o 
   2   2   8       35.30       30.42      5.00 o 
   3   2   8       91.33       89.31      6.92 o 
   4   2   8        9.13        8.30      2.96 o 
  -4   3   8       72.10       77.45      8.28 o 
  -3   3   8      179.87      163.69     10.27 o 
  -2   3   8      641.58      689.56     18.94 o 
  -1   3   8        1.18        0.37      2.70 o 
   0   3   8       19.95       10.33      3.74 o 
   1   3   8       81.40       73.93      7.70 o 
   2   3   8      361.95      321.86     13.70 o 
   3   3   8      121.68      151.73      8.88 o 
   4   3   8        1.19        0.50      2.70 o 
  -4   4   8       53.77       39.17      6.83 o 
  -3   4   8       19.50       17.43      3.48 o 
  -2   4   8        6.36       10.66      3.56 o 
  -1   4   8      673.42      687.85     13.17 o 
   0   4   8      430.12      390.87     21.20 o 
   1   4   8      231.16      222.15     28.17 o 
   2   4   8        0.11       -0.12      2.03 o 
   3   4   8        0.25       -0.20      2.15 o 
   4   4   8       25.77       24.73      4.64 o 
  -4   5   8        3.51        3.36      3.33 o 
  -3   5   8       26.72       16.55      3.89 o 
  -2   5   8       75.37       66.49      3.87 o 
  -1   5   8        8.36       10.50      2.33 o 
   0   5   8        0.11        1.36      4.05 o 
   1   5   8       54.39       57.82     13.95 o 
   2   5   8        4.70        6.52      2.46 o 
   3   5   8       25.46       23.27      4.01 o 
   4   5   8        2.48        6.16      2.88 o 
  -4   6   8       53.26       50.54      6.08 o 
  -3   6   8        1.38       -0.03      3.01 o 
  -2   6   8       34.32       34.35      3.70 o 
  -1   6   8       62.75       54.81      6.09 o 
   0   6   8      146.05      156.69     20.87 o 
   1   6   8      329.51      375.88     14.55 o 
   2   6   8      197.13      181.52     12.16 o 
   3   6   8       53.34       48.48      5.05 o 
   4   6   8        0.13       -0.63      3.75 o 
  -4   7   8      105.72      113.05      9.59 o 
  -3   7   8       35.94       43.95      5.45 o 
  -2   7   8      798.38      860.78     15.27 o 
  -1   7   8        2.95        2.47      1.67 o 
   0   7   8        1.80        8.01      3.72 o 
   1   7   8      102.95      121.04     13.06 o 
   2   7   8      309.55      328.30     14.66 o 
   3   7   8      103.74      103.52     10.08 o 
   4   7   8       27.45       29.67      5.73 o 
  -4   8   8        2.86        5.01      3.15 o 
  -3   8   8        0.10       -0.05      2.76 o 
  -2   8   8        0.05        3.87      2.06 o 
  -1   8   8      330.25      348.57     11.76 o 
   0   8   8      102.07       96.42      8.20 o 
   1   8   8        2.92        0.36      2.28 o 
   2   8   8      146.77      146.02      8.58 o 
   3   8   8        5.21        2.40      3.73 o 
   4   8   8       45.74       48.68      7.46 o 
  -4   9   8       11.21       11.50      4.00 o 
  -3   9   8       15.87       13.85      4.00 o 
  -2   9   8       72.57       64.04      4.53 o 
  -1   9   8        2.47        4.56      2.10 o 
   0   9   8        1.13        2.27      1.89 o 
   1   9   8        3.55       12.57      2.76 o 
   2   9   8       92.88       87.05      9.20 o 
   3   9   8       12.07       18.33      5.72 o 
   4   9   8       83.58       87.48      9.26 o 
  -4  10   8       72.72       67.39      9.85 o 
  -3  10   8       39.19       41.71      5.73 o 
  -2  10   8      109.65       90.59      6.04 o 
  -1  10   8       61.41       55.77      5.14 o 
   0  10   8      374.45      350.54     16.72 o 
   1  10   8        1.87        3.75      2.19 o 
   2  10   8        2.04        3.71      7.67 o 
   3  10   8       59.77       61.76      8.71 o 
   4  10   8       80.23       97.58     12.12 o 
  -4  11   8        8.46       13.11      5.80 o 
  -3  11   8       87.36       88.71      8.41 o 
  -2  11   8       28.79       25.46      3.92 o 
  -1  11   8       28.83       28.07      3.85 o 
   0  11   8       77.53       74.67      6.11 o 
   1  11   8      330.91      322.96     13.91 o 
   2  11   8       22.81       32.47      5.95 o 
   3  11   8        0.05        4.62      4.03 o 
   4  11   8       14.18       13.49      5.27 o 
  -4  12   8       11.88       15.81      4.64 o 
  -3  12   8        0.05        7.21      3.23 o 
  -2  12   8        4.02        2.30      2.05 o 
  -1  12   8       74.83       70.91      5.90 o 
   0  12   8        6.57        6.91      3.11 o 
   1  12   8       56.45       58.47      5.87 o 
   2  12   8       38.99       44.56      7.09 o 
   3  12   8      156.20      131.11     12.47 o 
   4  12   8        1.16        1.94      4.65 o 
  -4  13   8        3.54       14.81      6.42 o 
  -3  13   8      167.19      194.36     15.56 o 
  -2  13   8       77.18       80.37      5.53 o 
  -1  13   8       10.29        2.67      4.33 o 
   0  13   8       30.51       28.06      4.08 o 
   1  13   8      128.35      131.15     11.85 o 
   2  13   8      183.93      206.77     14.24 o 
   3  13   8        2.87        5.12      4.17 o 
   4  13   8        2.66        3.30      8.46 o 
  -4  14   8       93.44      121.21     13.57 o 
  -3  14   8        0.71       -3.70      4.94 o 
  -2  14   8       36.19       39.38      4.07 o 
  -1  14   8       48.82       43.50      7.50 o 
   0  14   8        9.54        3.42      2.59 o 
   1  14   8      326.72      315.97     12.93 o 
   2  14   8       93.04       81.45      9.47 o 
   3  14   8        0.68        9.45      5.28 o 
  -3  15   8        7.42        0.02      4.89 o 
  -2  15   8       19.79       18.68      3.13 o 
  -1  15   8       88.22       69.27      6.07 o 
   0  15   8       68.09       59.78      5.48 o 
   1  15   8        6.67        3.70      3.52 o 
   2  15   8        0.12       -3.09      3.09 o 
   3  15   8        7.36        3.23      9.63 o 
  -3  16   8        9.97        2.35      4.42 o 
  -2  16   8       13.34       17.41      3.57 o 
  -1  16   8       63.19       61.14      7.74 o 
   0  16   8       26.97       41.66      5.00 o 
   1  16   8       30.88       22.98      4.15 o 
   2  16   8       67.07       71.97     17.00 o 
   3  16   8        3.68       12.71      4.80 o 
  -3  17   8       10.37       30.56      8.18 o 
  -2  17   8      128.39      122.87      8.69 o 
  -1  17   8       41.74       42.62      5.40 o 
   0  17   8      120.12      126.09      8.22 o 
   1  17   8       12.06       16.41      3.54 o 
   2  17   8       20.46       18.36      6.13 o 
   3  17   8       24.06       29.47      6.63 o 
  -3  18   8        5.99        4.26      8.97 o 
  -2  18   8       17.74       20.02      3.40 o 
  -1  18   8        4.31        2.67      4.30 o 
   0  18   8       81.14       80.12     13.56 o 
   1  18   8       21.34       10.94      4.51 o 
   2  18   8        0.62        5.13      7.54 o 
   3  18   8        0.01        1.03      3.65 o 
  -3  19   8       36.86       38.47      7.17 o 
  -2  19   8       16.73       11.34      3.55 o 
  -1  19   8       33.22       31.89      4.62 o 
   0  19   8       78.46       91.72     12.74 o 
   1  19   8       17.85       22.48      5.59 o 
   2  19   8       11.68       14.39      5.00 o 
   3  19   8       12.40       21.51      6.61 o 
  -3  20   8        1.62       -5.64      5.64 o 
  -2  20   8       11.86       13.43      3.42 o 
  -1  20   8       23.79       24.03      3.99 o 
   0  20   8      147.69      154.77     16.06 o 
   1  20   8        0.19        1.36      3.01 o 
   2  20   8        1.81        1.13      3.76 o 
  -2  21   8       21.27       15.48      3.80 o 
  -1  21   8        9.00       12.12      4.33 o 
   0  21   8       24.35       22.56      8.69 o 
   1  21   8       34.85       27.19      5.97 o 
   2  21   8        3.46        3.83      3.48 o 
  -2  22   8        2.95        6.38      9.83 o 
  -1  22   8        7.23        3.48      3.52 o 
   0  22   8       52.11       40.68      7.05 o 
   1  22   8        0.36        0.94      5.34 o 
   2  22   8        2.01       -3.38      4.06 o 
  -2  23   8       31.38       17.27     21.28 o 
  -1  23   8        1.35       -5.35      5.35 o 
   0  23   8        3.85        8.71      6.51 o 
   1  23   8       57.15       66.17      9.17 o 
  -1  24   8       29.27       23.49      5.11 o 
   0  24   8       22.98       20.49      5.49 o 
   1  24   8        2.09       -1.10      3.23 o 
   0  25   8        0.01        8.03      4.00 o 
  -4   1   9      216.95      197.55     15.89 o 
  -3   1   9        3.90        5.49      3.05 o 
  -2   1   9       17.79       13.86      6.28 o 
  -1   1   9       87.19       78.37      5.69 o 
   0   1   9      211.73      194.86     11.72 o 
   1   1   9        0.02       -4.06      4.06 o 
   2   1   9      231.71      234.00     10.13 o 
   3   1   9       55.82       48.81      5.46 o 
   4   1   9       44.88       54.79      6.08 o 
  -4   2   9       89.67      101.64     11.92 o 
  -3   2   9       23.88       31.41      8.83 o 
  -2   2   9      143.42      152.21     11.56 o 
  -1   2   9      693.04      772.56     14.64 o 
   0   2   9        1.32       -3.34      3.34 o 
   1   2   9       31.17       24.07      4.99 o 
   2   2   9       50.60       44.10      6.72 o 
   3   2   9        0.45       -0.44      2.78 o 
   4   2   9        7.35        9.65      2.85 o 
  -4   3   9        0.02        4.42      3.09 o 
  -3   3   9        9.90        7.48      3.18 o 
  -2   3   9       12.86        9.74      3.33 o 
  -1   3   9        0.51        2.88      3.20 o 
   0   3   9       44.75       34.36      5.17 o 
   1   3   9      594.57      615.09     26.79 o 
   2   3   9      307.55      308.95     11.45 o 
   3   3   9       72.70       55.50      6.00 o 
   4   3   9        1.85        4.48      4.86 o 
  -4   4   9        0.31        1.56      3.27 o 
  -3   4   9       83.06       92.31      8.26 o 
  -2   4   9        4.22        7.08      3.16 o 
  -1   4   9      714.69      794.77     15.13 o 
   0   4   9      259.76      249.36     16.47 o 
   1   4   9       34.68       31.33      6.03 o 
   2   4   9       12.70       13.40      4.49 o 
   3   4   9       32.16       29.50      4.46 o 
   4   4   9        3.59       10.31      4.06 o 
  -4   5   9       64.20       55.14      8.66 o 
  -3   5   9       22.89       25.64      5.05 o 
  -2   5   9      103.33       96.90      7.77 o 
  -1   5   9      338.38      328.97      9.87 o 
   0   5   9       47.96       47.92      9.29 o 
   1   5   9      386.09      407.44     14.16 o 
   2   5   9       21.95       15.83      3.06 o 
   3   5   9        5.45        3.37      2.41 o 
   4   5   9       55.73       55.17      7.45 o 
  -4   6   9       50.09       47.96      8.92 o 
  -3   6   9        1.59        5.43      3.20 o 
  -2   6   9      241.46      226.17     11.68 o 
  -1   6   9        9.10        9.59      2.54 o 
   0   6   9      251.79      259.97     22.14 o 
   1   6   9      139.20      141.76     13.84 o 
   2   6   9       78.14       70.45      5.66 o 
   3   6   9       71.95       71.61      6.62 o 
   4   6   9        2.28        6.30      3.67 o 
  -4   7   9        0.94       -2.95      2.95 o 
  -3   7   9        2.00        3.76      4.34 o 
  -2   7   9       18.92       21.97      4.64 o 
  -1   7   9       36.52       29.03      3.46 o 
   0   7   9        7.68       10.48      3.92 o 
   1   7   9        9.07        9.84      3.47 o 
   2   7   9       17.02       15.55      4.63 o 
   3   7   9        9.40       17.52      4.62 o 
   4   7   9       43.01       36.70      6.20 o 
  -4   8   9       49.19       42.70      6.52 o 
  -3   8   9        0.16       -0.01      2.71 o 
  -2   8   9      603.41      635.12     19.39 o 
  -1   8   9        1.30       -0.31      2.19 o 
   0   8   9        1.01        4.36      2.87 o 
   1   8   9      108.07      111.28      7.05 o 
   2   8   9       18.44        6.81      4.04 o 
   3   8   9      309.20      354.22     16.88 o 
   4   8   9        6.90       13.20      4.56 o 
  -4   9   9       99.99      133.40     10.76 o 
  -3   9   9       80.85       77.65      7.58 o 
  -2   9   9       35.40       41.07      5.55 o 
  -1   9   9        9.00        7.00      2.93 o 
   0   9   9       72.24       61.27     11.17 o 
   1   9   9      151.86      157.38      8.33 o 
   2   9   9        3.83        1.96      2.93 o 
   3   9   9        2.67       12.76      5.30 o 
   4   9   9       33.45       46.93      7.54 o 
  -4  10   9       11.06        7.83      4.27 o 
  -3  10   9       24.83       26.85      5.04 o 
  -2  10   9       14.04       10.24      3.23 o 
  -1  10   9        0.22        2.84      2.78 o 
   0  10   9       74.30       67.13     10.73 o 
   1  10   9       74.46       93.56     10.07 o 
   2  10   9       55.18       33.15      6.58 o 
   3  10   9      151.84      157.66     17.06 o 
   4  10   9       23.13       28.29      6.46 o 
  -4  11   9        1.97       14.08      4.88 o 
  -3  11   9       48.91       51.54      6.19 o 
  -2  11   9        1.33        3.06      2.87 o 
  -1  11   9      439.95      469.06     14.87 o 
   0  11   9      107.56      112.02     14.09 o 
   1  11   9        0.16        4.97      3.18 o 
   2  11   9       64.12       58.15      8.32 o 
   3  11   9       46.63       52.80      8.45 o 
  -4  12   9        2.37        5.10     14.44 o 
  -3  12   9       69.06       71.94      7.47 o 
  -2  12   9       50.14       49.60      6.07 o 
  -1  12   9      138.69      128.14     12.12 o 
   0  12   9       61.40       52.33      5.32 o 
   1  12   9        3.60        5.55      3.34 o 
   2  12   9      172.92      182.55     14.14 o 
   3  12   9       14.13       21.75      6.54 o 
  -3  13   9       36.63       35.29      7.34 o 
  -2  13   9       10.04        9.94      3.42 o 
  -1  13   9      176.46      184.13     10.81 o 
   0  13   9      191.30      193.25      9.75 o 
   1  13   9      135.35      143.28      9.26 o 
   2  13   9       10.75       10.85      8.63 o 
   3  13   9        0.03        6.89      4.43 o 
  -3  14   9       82.37       94.47     11.46 o 
  -2  14   9        1.64        0.83      2.39 o 
  -1  14   9       97.78      100.72      7.73 o 
   0  14   9       18.45       14.46      5.62 o 
   1  14   9       54.31       59.40      6.19 o 
   2  14   9       53.03       62.90      6.95 o 
   3  14   9       19.23       22.39      7.56 o 
  -3  15   9        1.35        1.37      3.79 o 
  -2  15   9        6.98       14.40      4.36 o 
  -1  15   9       35.38       34.26      4.95 o 
   0  15   9      287.79      311.50     12.74 o 
   1  15   9       28.32       37.33      5.81 o 
   2  15   9        3.50        4.05      4.41 o 
   3  15   9       34.43       42.19      8.18 o 
  -3  16   9       42.32       65.50     10.46 o 
  -2  16   9       46.53       40.65      7.80 o 
  -1  16   9        2.77        3.26      2.57 o 
   0  16   9        2.28        2.52      2.18 o 
   1  16   9       13.82       16.02      3.75 o 
   2  16   9       36.74       40.37      7.30 o 
   3  16   9       17.85       19.78      8.89 o 
  -3  17   9        3.26       -2.87      9.28 o 
  -2  17   9       13.11       13.11      4.78 o 
  -1  17   9       19.90       19.70      4.02 o 
   0  17   9       94.17       93.90      7.29 o 
   1  17   9       18.02       15.77      3.79 o 
   2  17   9       34.41       31.82      6.22 o 
   3  17   9       21.54       45.46      9.53 o 
  -3  18   9      123.74      143.47     15.12 o 
  -2  18   9        1.01        0.36      3.65 o 
  -1  18   9      114.99      113.67      8.67 o 
   0  18   9       18.66       24.70      6.61 o 
   1  18   9        9.21       12.46      4.80 o 
   2  18   9      105.31      113.44     12.09 o 
  -2  19   9       52.20       44.39      8.21 o 
  -1  19   9       13.51       24.63      4.63 o 
   0  19   9       12.01       14.43      4.91 o 
   1  19   9       97.57      105.40     10.98 o 
   2  19   9        2.69        0.45      4.24 o 
  -2  20   9       11.85        1.99      3.29 o 
  -1  20   9       26.38       27.23      4.71 o 
   0  20   9        8.68       15.03      7.37 o 
   1  20   9       13.31       18.19      5.63 o 
   2  20   9        0.51        3.32      2.95 o 
  -2  21   9        2.63        5.66      4.08 o 
  -1  21   9       12.46       12.55      3.40 o 
   0  21   9       78.08       90.66     13.80 o 
   1  21   9       27.92       31.68      7.14 o 
   2  21   9        1.16        1.96      8.56 o 
  -1  22   9        0.68        1.79      2.74 o 
   0  22   9       53.67       46.30      7.00 o 
   1  22   9      129.31      139.60     12.89 o 
  -1  23   9       22.79       20.98      6.66 o 
   0  23   9       10.83       16.92      5.64 o 
   1  23   9       42.78       46.49      8.15 o 
  -4   0  10      249.41      269.09     26.97 o 
  -3   0  10       12.27       16.69      7.50 o 
  -2   0  10       14.11       10.28      6.45 o 
  -1   0  10        0.02       -3.81      9.53 o 
   0   0  10      418.35      427.13     25.79 o 
   1   0  10        1.25        2.29      5.40 o 
   2   0  10       39.94       24.55     12.27 o 
   3   0  10       76.30       84.93     10.33 o 
   4   0  10        3.50       11.73      6.09 o 
  -4   1  10       20.91       20.67      6.21 o 
  -3   1  10       60.45       60.56      8.76 o 
  -2   1  10        0.06        0.10      3.22 o 
  -1   1  10       96.95       72.93     11.90 o 
   0   1  10       22.12       13.08      3.63 o 
   1   1  10        8.82        6.90      8.37 o 
   2   1  10       78.49       74.02      8.73 o 
   3   1  10       22.82       23.70      4.97 o 
   4   1  10        0.53       -1.19      5.90 o 
  -4   2  10       22.39       30.84      7.36 o 
  -3   2  10        7.93        7.36      4.36 o 
  -2   2  10       14.47       15.75      4.91 o 
  -1   2  10       36.05       27.86      5.26 o 
   0   2  10      140.81      122.84     10.54 o 
   1   2  10       10.49        2.74      3.43 o 
   2   2  10        1.39        1.60      2.59 o 
   3   2  10        0.71        2.21      2.82 o 
   4   2  10        4.11        7.76      3.10 o 
  -4   3  10        0.18        1.50      3.75 o 
  -3   3  10       45.67       51.40      8.35 o 
  -2   3  10       28.34       24.13      5.52 o 
  -1   3  10      197.72      192.41      8.83 o 
   0   3  10       17.47       11.19      3.24 o 
   1   3  10       47.37       45.18      7.75 o 
   2   3  10      226.20      257.63     11.00 o 
   3   3  10       80.58       78.15      7.60 o 
   4   3  10        2.85        2.77      4.80 o 
  -4   4  10       39.58       40.46      8.06 o 
  -3   4  10        8.40       13.31      4.85 o 
  -2   4  10      105.37       91.31      9.78 o 
  -1   4  10      127.43      120.82      6.40 o 
   0   4  10        8.44        3.72      3.41 o 
   1   4  10       10.46        3.42      3.45 o 
   2   4  10       47.32       50.68      5.19 o 
   3   4  10       18.32       19.98      4.85 o 
   4   4  10       75.80       81.97      9.22 o 
  -4   5  10        6.08       14.17      5.81 o 
  -3   5  10        5.23        0.34      3.65 o 
  -2   5  10       16.35       19.40      5.10 o 
  -1   5  10       54.68       41.79      6.21 o 
   0   5  10       37.45       28.47      5.19 o 
   1   5  10       44.80       38.45      6.13 o 
   2   5  10        1.61       10.27      3.56 o 
   3   5  10       16.10        5.05      3.33 o 
  -4   6  10        9.62       10.62      3.83 o 
  -3   6  10       24.85       21.94      4.78 o 
  -2   6  10      173.61      168.76     12.67 o 
  -1   6  10      264.94      260.47     15.10 o 
   0   6  10      170.99      169.67     12.50 o 
   1   6  10        0.93       -0.73      2.65 o 
   2   6  10       77.14       69.36      5.92 o 
   3   6  10       10.10        8.39      3.99 o 
  -4   7  10       25.16       28.31      5.45 o 
  -3   7  10       63.26       54.58      6.85 o 
  -2   7  10       97.44      104.22      8.85 o 
  -1   7  10       28.26       21.68      4.32 o 
   0   7  10      106.08       98.39     13.56 o 
   1   7  10      111.19      111.74     21.34 o 
   2   7  10       46.87       40.96      6.10 o 
   3   7  10       25.96       24.71      4.60 o 
  -4   8  10       23.37       16.44      4.67 o 
  -3   8  10        9.86        9.31      2.94 o 
  -2   8  10       69.30       77.02      7.59 o 
  -1   8  10       64.06       63.22      6.68 o 
   0   8  10        2.51        3.69      3.68 o 
   1   8  10       43.24       47.86      6.01 o 
   2   8  10        4.63        3.00      3.40 o 
   3   8  10       28.24       24.07      5.69 o 
  -3   9  10       23.87       23.73      6.22 o 
  -2   9  10       28.59       20.93      6.10 o 
  -1   9  10      199.29      227.16      9.54 o 
   0   9  10       35.24       30.52      9.79 o 
   1   9  10       69.72       78.66      9.11 o 
   2   9  10        8.52        6.63      3.55 o 
   3   9  10       95.26       96.12      9.73 o 
  -3  10  10       10.11       15.32      4.21 o 
  -2  10  10       38.67       32.93      7.03 o 
  -1  10  10       22.72       28.34      3.90 o 
   0  10  10      371.25      401.69     20.32 o 
   1  10  10       19.69       20.95      4.61 o 
   2  10  10       60.05       49.21      8.08 o 
   3  10  10        5.07       10.62      6.43 o 
  -3  11  10        0.26        1.94      2.66 o 
  -2  11  10        6.41        8.88      3.19 o 
  -1  11  10      283.44      265.54     11.83 o 
   0  11  10      166.82      183.24     14.49 o 
   1  11  10       29.08       36.23      5.43 o 
   2  11  10       65.59       60.39      8.32 o 
   3  11  10        1.82        6.99      4.54 o 
  -3  12  10       11.61        8.60      2.94 o 
  -2  12  10       26.66       23.00      4.28 o 
  -1  12  10       12.52        7.24      3.35 o 
   0  12  10       48.75       38.90      6.45 o 
   1  12  10       36.59       46.43      5.82 o 
   2  12  10        1.70        5.55      4.75 o 
   3  12  10       25.95       25.73      7.22 o 
  -3  13  10        0.11       -0.14      3.83 o 
  -2  13  10      211.66      247.30     17.66 o 
  -1  13  10      175.43      179.15     10.59 o 
   0  13  10        0.03        3.05      3.18 o 
   1  13  10        3.10       12.98      3.87 o 
   2  13  10       46.13       49.06      9.28 o 
   3  13  10       29.74       41.93      8.48 o 
  -3  14  10       11.88       17.00      6.92 o 
  -2  14  10       29.26       25.29      4.66 o 
  -1  14  10       31.62       31.45      7.09 o 
   0  14  10       58.57       54.45      5.61 o 
   1  14  10       79.81       81.93      7.70 o 
   2  14  10       27.09       17.21      4.22 o 
   3  14  10        6.27        5.88      4.18 o 
  -3  15  10       25.69       31.07      7.36 o 
  -2  15  10       32.34       29.56      4.92 o 
  -1  15  10        5.93       11.52      3.21 o 
   0  15  10       22.31       24.51      5.75 o 
   1  15  10        1.09       -0.76      2.88 o 
   2  15  10       20.18       16.53      5.36 o 
  -3  16  10       38.21       49.01      9.34 o 
  -2  16  10        6.06        3.04      5.34 o 
  -1  16  10       29.19       39.29      5.07 o 
   0  16  10       35.12       43.49      8.95 o 
   1  16  10       59.96       59.83      6.65 o 
   2  16  10       34.66       29.42      6.55 o 
  -2  17  10       60.91       70.53     10.03 o 
  -1  17  10       28.66       25.36      4.16 o 
   0  17  10       66.57       72.21      8.69 o 
   1  17  10        4.92       12.94      4.85 o 
   2  17  10       46.17       54.48      8.75 o 
  -2  18  10        0.32       14.63      5.41 o 
  -1  18  10        0.46        5.84      4.99 o 
   0  18  10       34.82       46.14      7.26 o 
   1  18  10        0.53       -2.95      3.27 o 
   2  18  10        0.06        1.87     10.00 o 
  -2  19  10        3.66        6.17      5.15 o 
  -1  19  10        8.90       15.10      3.74 o 
   0  19  10       16.02       28.62      6.02 o 
   1  19  10        0.14       -0.93      3.43 o 
   2  19  10       22.28       16.28      5.21 o 
  -1  20  10        0.73        4.16      4.06 o 
   0  20  10       44.25       60.63     12.99 o 
   1  20  10       67.79       85.69     10.48 o 
  -1  21  10       10.03       14.11      4.57 o 
   0  21  10        8.87        9.50      7.32 o 
   1  21  10        5.87        4.76      3.81 o 
   0  22  10        9.88        6.76      3.74 o 
  -3   1  11      162.20      158.04     16.97 o 
  -2   1  11       70.08       70.27      9.35 o 
  -1   1  11      133.44      137.47     12.18 o 
   0   1  11      322.52      298.63     16.13 o 
   1   1  11       50.87       24.08      6.21 o 
   2   1  11       51.13       58.45      5.77 o 
   3   1  11        6.24       15.80      3.77 o 
  -3   2  11       35.42       40.72      7.41 o 
  -2   2  11       66.20       62.83     15.30 o 
  -1   2  11      170.63      190.79     14.25 o 
   0   2  11       20.81       21.60      4.08 o 
   1   2  11       15.79       11.68      4.35 o 
   2   2  11        4.61        2.91      4.63 o 
   3   2  11      104.78      112.56      8.49 o 
  -3   3  11        2.04        2.64      3.86 o 
  -2   3  11       12.36        6.39      3.56 o 
  -1   3  11       92.63       90.13     10.15 o 
   0   3  11        2.52       -0.92      2.99 o 
   1   3  11       49.84       42.64      6.28 o 
   2   3  11       11.79       11.34      3.06 o 
   3   3  11        0.04        9.52      4.17 o 
  -3   4  11        0.32       -3.84      4.41 o 
  -2   4  11       72.04       68.47      8.99 o 
  -1   4  11       32.28       37.69      6.77 o 
   0   4  11       52.69       44.84      7.73 o 
   1   4  11       26.85       22.89      4.23 o 
   2   4  11        3.04       -1.06      2.28 o 
   3   4  11        6.61        9.14      4.17 o 
  -3   5  11       22.50       15.43      5.08 o 
  -2   5  11       76.83       64.60     11.94 o 
  -1   5  11       51.51       54.65      7.68 o 
   0   5  11       31.65       30.34      5.40 o 
   1   5  11      180.22      198.11     18.62 o 
   2   5  11       71.09       75.30      6.32 o 
   3   5  11        0.08        1.19      3.24 o 
  -3   6  11        0.54        2.25      3.97 o 
  -2   6  11       57.49       55.94      8.60 o 
  -1   6  11      110.60      125.06     11.62 o 
   0   6  11       56.60       49.86      8.20 o 
   1   6  11      100.37       78.73      9.88 o 
   2   6  11       89.23       77.97      8.22 o 
   3   6  11       30.40       40.05      6.39 o 
  -3   7  11        5.51       12.40      5.25 o 
  -2   7  11        0.26        1.23      4.09 o 
  -1   7  11       46.80       45.06      7.82 o 
   0   7  11        7.16        5.68      3.41 o 
   1   7  11      120.51      123.32     11.78 o 
   2   7  11       12.39       17.95      4.70 o 
   3   7  11        0.78       -2.91      4.46 o 
  -3   8  11       64.73       62.76      7.51 o 
  -2   8  11       15.16        6.90      5.70 o 
  -1   8  11      311.52      311.23     19.78 o 
   0   8  11       69.61       72.66      8.77 o 
   1   8  11        0.68        0.09      2.91 o 
   2   8  11       20.25       21.60      4.95 o 
   3   8  11        4.23       12.59      4.62 o 
  -3   9  11       30.41       34.84      6.24 o 
  -2   9  11        1.69        0.03      2.95 o 
  -1   9  11       24.80       19.87      3.69 o 
   0   9  11      157.48      176.28     12.85 o 
   1   9  11       58.84       71.42      7.30 o 
   2   9  11        4.88       16.17      4.67 o 
   3   9  11        4.82        8.77      3.89 o 
  -3  10  11        0.58       -0.24      4.24 o 
  -2  10  11        0.03       -0.81      3.43 o 
  -1  10  11        1.00        6.42      3.91 o 
   0  10  11        2.92        4.74      3.79 o 
   1  10  11        0.69        2.34      2.54 o 
   2  10  11        2.49        6.26      4.37 o 
   3  10  11       16.33       21.70      7.31 o 
  -3  11  11       10.68       14.35      4.51 o 
  -2  11  11       31.84       31.64      5.86 o 
  -1  11  11       22.60       10.09      4.74 o 
   0  11  11       60.02       54.99      7.44 o 
   1  11  11       36.79       43.09      6.20 o 
   2  11  11        3.56        2.16      3.66 o 
   3  11  11       21.09       18.60      4.81 o 
  -3  12  11        0.07       -1.12      4.43 o 
  -2  12  11       94.89      105.18     11.41 o 
  -1  12  11       13.55       13.42      3.98 o 
   0  12  11      113.77      105.90     10.30 o 
   1  12  11        2.07       -0.36      3.24 o 
   2  12  11        8.73        7.55      4.11 o 
  -2  13  11        4.63        4.14      3.98 o 
  -1  13  11        0.52       -0.59      3.91 o 
   0  13  11        2.30        2.32      6.66 o 
   1  13  11        1.07        8.86      3.83 o 
   2  13  11       39.72       38.13      5.81 o 
  -2  14  11       20.86       21.62      3.97 o 
  -1  14  11        4.43        0.73      2.55 o 
   0  14  11       52.12       44.92      7.28 o 
   1  14  11        3.95        0.60      2.97 o 
   2  14  11        0.04        1.88      5.87 o 
  -2  15  11        3.19        3.41      5.50 o 
  -1  15  11        1.55       -2.96      2.96 o 
   0  15  11        5.86        6.00      3.56 o 
   1  15  11       41.07       44.57      5.81 o 
   2  15  11       23.14       21.15      6.82 o 
  -2  16  11        1.06        0.56      4.32 o 
  -1  16  11       71.70       80.94      7.87 o 
   0  16  11        5.73        3.57      2.88 o 
   1  16  11        0.05        0.64      3.31 o 
   2  16  11        0.16        5.53      3.51 o 
  -2  17  11        0.81       -2.70      5.23 o 
  -1  17  11        6.34        7.56      4.48 o 
   0  17  11        0.03        2.01      2.81 o 
   1  17  11        0.60        2.22      3.07 o 
  -1  18  11       32.71       44.68     12.17 o 
   0  18  11       31.29       27.06     12.84 o 
   1  18  11        2.87        2.39      3.89 o 
  -1  19  11        0.15        8.34      7.06 o 
   0  19  11        0.00        3.59     10.58 o 
   1  19  11        9.79       10.89      5.42 o 
  -3   0  12      226.99      273.36     27.05 o 
  -2   0  12       10.80        8.97      4.40 o 
  -1   0  12      136.97      150.36     19.00 o 
   0   0  12      319.61      301.14     22.74 o 
   1   0  12        1.72        1.64      3.14 o 
   2   0  12       16.92       13.65      5.33 o 
   3   0  12      179.33      213.61     16.96 o 
  -3   1  12        0.69       14.89      6.90 o 
  -2   1  12       21.95       16.82      5.22 o 
  -1   1  12       21.97       19.60      5.89 o 
   0   1  12      123.35      114.90     11.03 o 
   1   1  12        1.28       -0.89      3.67 o 
   2   1  12        5.28        1.47      2.45 o 
   3   1  12        1.65        2.73      5.48 o 
  -3   2  12       13.17       21.98     14.29 o 
  -2   2  12        0.19        1.68      4.49 o 
  -1   2  12       74.68       91.40     10.63 o 
   0   2  12      181.93      201.14     11.61 o 
   1   2  12       48.76       35.21      5.49 o 
   2   2  12        3.67        2.08      2.62 o 
   3   2  12       32.32       41.31      6.84 o 
  -3   3  12        6.41        5.92      4.26 o 
  -2   3  12        5.46        8.08      4.58 o 
  -1   3  12       38.72       27.15      6.11 o 
   0   3  12      424.91      515.42     18.81 o 
   1   3  12       29.49       23.42      7.08 o 
   2   3  12        6.67        5.47      2.55 o 
   3   3  12       14.89       23.05      5.26 o 
  -3   4  12       17.56       11.04      4.88 o 
  -2   4  12       99.65       96.95     11.75 o 
  -1   4  12        0.00        5.30      3.86 o 
   0   4  12        0.68       -2.58      2.77 o 
   1   4  12      117.53      130.58     17.81 o 
   2   4  12       16.25       19.30      4.30 o 
   3   4  12        2.38       -4.23      6.41 o 
  -3   5  12       15.96       12.67      4.92 o 
  -2   5  12        2.53       -2.25      3.72 o 
  -1   5  12       38.70       40.02     13.90 o 
   0   5  12        9.21       22.38      5.01 o 
   1   5  12        2.04       12.64      5.37 o 
   2   5  12       11.99       11.43      4.24 o 
  -3   6  12       48.56       61.02     15.66 o 
  -2   6  12        0.84       -4.12      4.51 o 
  -1   6  12        6.00        7.57      4.73 o 
   0   6  12        3.71        1.93      3.96 o 
   1   6  12      109.11      116.65      9.60 o 
   2   6  12        3.60        6.40      2.48 o 
  -3   7  12        0.55        0.27      3.31 o 
  -2   7  12        7.39        2.97      4.01 o 
  -1   7  12       86.81      112.68     16.48 o 
   0   7  12       99.17       92.54      9.53 o 
   1   7  12        0.17        4.24      4.42 o 
   2   7  12        1.02       -1.06      2.90 o 
  -3   8  12       17.42       19.57      5.68 o 
  -2   8  12        2.20       10.56      4.68 o 
  -1   8  12       36.51       32.24     11.82 o 
   0   8  12       33.48       28.97      4.54 o 
   1   8  12        2.55        8.08      3.50 o 
   2   8  12       22.31       18.83      5.15 o 
  -2   9  12        3.59        2.86      2.92 o 
  -1   9  12       18.07       18.68      5.21 o 
   0   9  12        1.85        6.65      2.82 o 
   1   9  12        0.93        0.18      2.30 o 
   2   9  12       22.15       16.70      5.26 o 
  -2  10  12       37.11       43.80     13.05 o 
  -1  10  12        1.48       -3.03      6.27 o 
   0  10  12        4.42       12.83      4.66 o 
   1  10  12       33.05       41.90      6.05 o 
   2  10  12       17.56       20.09      4.65 o 
  -2  11  12       43.97       33.54      7.08 o 
  -1  11  12        3.62        2.27      3.48 o 
   0  11  12       46.41       45.55     11.20 o 
   1  11  12        8.30        2.36      4.29 o 
   2  11  12        1.09        1.51      3.43 o 
  -2  12  12        1.36       -0.36      3.17 o 
  -1  12  12        5.01        0.72      3.09 o 
   0  12  12        9.48        3.99      3.33 o 
   1  12  12       18.86       28.46      6.75 o 
   2  12  12       13.77       25.61      5.60 o 
  -2  13  12        8.65        1.94      2.83 o 
  -1  13  12        0.90        2.67      4.26 o 
   0  13  12       69.74       73.03     16.20 o 
   1  13  12        0.27       13.45      4.31 o 
   2  13  12       22.26       29.49      5.66 o 
  -2  14  12        5.61        8.48      5.14 o 
  -1  14  12        5.80       -4.56      4.56 o 
   0  14  12        0.92       -0.33      3.19 o 
   1  14  12        5.05        8.17      4.80 o 
  -1  15  12        7.59        8.85      6.12 o 
   0  15  12        2.99        4.92      3.22 o 
   1  15  12        0.02       -0.08      3.34 o 
  -1  16  12        6.99        3.47     10.14 o 
   0  16  12       35.28       34.04      6.74 o 
   1  16  12        1.80        0.76      3.14 o 
   0  17  12        1.83       -2.01      4.02 o 
  -2   1  13       26.82       13.20      5.17 o 
  -1   1  13       13.52        9.18      4.64 o 
   0   1  13       28.73       31.62      6.76 o 
   1   1  13      103.78      139.26     13.33 o 
   2   1  13        1.01       -1.41      2.45 o 
  -2   2  13        1.94        2.30      4.83 o 
  -1   2  13        7.31       16.85      6.46 o 
   0   2  13       58.47       40.72      9.75 o 
   1   2  13       15.62       22.47      4.31 o 
   2   2  13        0.03       -2.93      2.93 o 
  -2   3  13       10.93       16.59      5.80 o 
  -1   3  13       43.79       49.90      8.35 o 
   0   3  13       15.60       21.77      4.50 o 
   1   3  13        6.67        9.55      6.19 o 
   2   3  13        0.33       -3.54      3.55 o 
  -2   4  13       39.74       37.56      7.74 o 
  -1   4  13        1.01        3.63      7.61 o 
   0   4  13        7.40        8.22      3.82 o 
   1   4  13        9.26       13.41      6.32 o 
   2   4  13        2.08        0.31      3.02 o 
  -2   5  13       22.81       21.37      5.97 o 
  -1   5  13       37.98       37.15      7.79 o 
   0   5  13        0.04        3.03      6.21 o 
   1   5  13       27.09       20.14      6.32 o 
   2   5  13        5.51        3.80      3.07 o 
  -2   6  13        0.99        4.93      4.47 o 
  -1   6  13        1.45       -0.88      3.20 o 
   0   6  13       32.69       40.51      6.93 o 
   1   6  13        9.69       19.17      4.70 o 
   2   6  13        1.94       -2.52      3.52 o 
  -2   7  13       27.83       28.20      7.43 o 
  -1   7  13        0.04        3.90      4.38 o 
   0   7  13       14.03       16.23      5.47 o 
   1   7  13        3.88        8.00      2.65 o 
   2   7  13        9.17       13.78      4.65 o 
  -2   8  13        7.91        5.12      4.34 o 
  -1   8  13       24.66       30.94      6.61 o 
   0   8  13       26.60       37.08      6.38 o 
   1   8  13       24.73       27.71      5.73 o 
  -2   9  13       17.78       18.07      6.34 o 
  -1   9  13       12.10        8.59      4.90 o 
   0   9  13        1.13        0.67      3.82 o 
   1   9  13        2.00        3.37      2.93 o 
  -1  10  13        0.07       -3.77      3.77 o 
   0  10  13        0.27       -0.44      2.94 o 
   1  10  13        6.18       10.19      3.45 o 
  -1  11  13        1.27        1.57      3.21 o 
   0  11  13        0.25       -2.38      2.90 o 
   1  11  13       17.05       17.04      5.51 o 
  -1  12  13       57.28       75.66     11.25 o 
   0  12  13        2.72        5.61      5.27 o 
   1  12  13       18.31       20.43      5.02 o 
   0  13  13        5.20        8.93      4.69 o 
  -1   0  14       16.85       18.01      9.58 o 
   0   0  14      190.17      196.11     24.11 o 
   1   0  14      129.87      158.38     38.84 o 
  -1   1  14        1.58       -0.58      4.38 o 
   0   1  14       15.14       21.05      6.98 o 
   1   1  14        9.09       10.06      4.05 o 
  -1   2  14        9.35        3.27      3.67 o 
   0   2  14       50.14       63.58     10.80 o 
   1   2  14       42.44       42.12      7.32 o 
  -1   3  14        1.78       10.50      5.79 o 
   0   3  14       23.88       24.20      7.09 o 
   1   3  14       31.86       46.84      9.88 o 
  -1   4  14        0.64        3.41      4.54 o 
   0   4  14        0.39        8.02      8.08 o 
   1   4  14        0.16        5.09      6.44 o 
  -1   5  14        1.79        3.25      5.03 o 
   0   5  14       22.44       24.58      8.56 o 
   1   5  14        1.54        0.96      6.57 o 
  -1   6  14        3.76        9.21      4.35 o 
   0   6  14        2.48       17.32      9.41 o 
   0   7  14        5.11       16.94      9.02 o 
   0   8  14        2.00        6.27      6.61 o 
                                                 
